# Supplementary material for: Familiar and unfamiliar face recognition in crested macaques (Macaca nigra)
Source: R Soc Open Sci. 2015 May 27;2(5):150109. doi: 10.1098/rsos.150109 (PMC4453246; doi:10.1098/rsos.150109)
Supplement: ESM3. Individual performances. [file rsos150109supp3.xlsx]

## Sheet: MTSsuccess
ID	TRIAL	SESSION	REPEAT	STIMSET	SAMPLE	MATCH	FOIL	CORRECT	RT MATCH	NB TESTS	BLOCK	TASK	ORDER	samplefriend	sampledom
bai	1	1	1	10	10_F_W_TS.jpg	10_F_W_TM.jpg	10_F_M_TF.jpg	1	1400	12	1	FIR	FIR	no	yes
bai	2	1	1	6	06_F_M_TS.jpg	06_F_M_TM.jpg	06_F_W_TF.jpg	1	2100	12	2	FIR	FIR	yes	no
bai	4	1	1	11	11_F_W_TS.jpg	11_F_W_TM.jpg	11_F_D_TF.jpg	1	800	12	2	FIR	FIR	yes	yes
bai	5	1	1	11	11_F_W_TS.jpg	11_F_W_TM.jpg	11_F_D_TF.jpg	1	3100	12	1	FIR	FIR	yes	yes
bai	5	1	1	12	12_F_W_TS.jpg	12_F_W_TM.jpg	12_F_S_TF.jpg	1	2300	12	2	FIR	FIR	yes	yes
bai	7	1	1	1	01_F_D_TS.jpg	01_F_D_TM.jpg	01_F_M_TF.jpg	1	4200	12	1	FIR	FIR	no	no
bai	8	1	1	3	03_F_D_TS.jpg	03_F_D_TM.jpg	03_F_W_TF.jpg	1	11900	12	1	FIR	FIR	no	no
bai	9	1	1	2	02_F_D_TS.jpg	02_F_D_TM.jpg	02_F_S_TF.jpg	1	9800	12	1	FIR	FIR	yes	no
bai	10	1	1	6	06_F_M_TS.jpg	06_F_M_TM.jpg	06_F_W_TF.jpg	1	3200	12	1	FIR	FIR	yes	no
bai	11	1	1	10	10_F_W_TS.jpg	10_F_W_TM.jpg	10_F_M_TF.jpg	0	2600	12	2	FIR	FIR	no	yes
bai	12	1	1	8	08_F_S_TS.jpg	08_F_S_TM.jpg	08_F_M_TF.jpg	0	1500	12	1	FIR	FIR	no	no
bai	13	1	1	3	03_F_D_TS.jpg	03_F_D_TM.jpg	03_F_W_TF.jpg	1	1900	12	2	FIR	FIR	no	no
bai	14	1	1	7	07_F_S_TS.jpg	07_F_S_TM.jpg	07_F_D_TF.jpg	1	2000	12	2	FIR	FIR	no	yes
bai	14	1	1	9	09_F_S_TS.jpg	09_F_S_TM.jpg	09_F_W_TF.jpg	1	1500	12	1	FIR	FIR	no	no
bai	15	1	1	12	12_F_W_TS.jpg	12_F_W_TM.jpg	12_F_S_TF.jpg	0	1100	12	1	FIR	FIR	yes	yes
bai	16	1	1	1	01_F_D_TS.jpg	01_F_D_TM.jpg	01_F_M_TF.jpg	0	1500	12	2	FIR	FIR	no	no
bai	17	1	1	8	08_F_S_TS.jpg	08_F_S_TM.jpg	08_F_M_TF.jpg	1	1100	12	2	FIR	FIR	no	no
bai	18	1	1	4	04_F_M_TS.jpg	04_F_M_TM.jpg	04_F_D_TF.jpg	1	1400	12	1	FIR	FIR	yes	yes
bai	19	1	1	9	09_F_S_TS.jpg	09_F_S_TM.jpg	09_F_W_TF.jpg	0	1500	12	2	FIR	FIR	no	no
bai	21	1	1	5	05_F_M_TS.jpg	05_F_M_TM.jpg	05_F_S_TF.jpg	1	7800	12	2	FIR	FIR	yes	yes
bai	22	1	1	2	02_F_D_TS.jpg	02_F_D_TM.jpg	02_F_S_TF.jpg	0	1100	12	2	FIR	FIR	yes	no
bai	23	1	1	5	05_F_M_TS.jpg	05_F_M_TM.jpg	05_F_S_TF.jpg	0	3900	12	1	FIR	FIR	yes	yes
bai	24	1	1	7	07_F_S_TS.jpg	07_F_S_TM.jpg	07_F_D_TF.jpg	0	900	12	1	FIR	FIR	no	yes
bai	192	1	1	4	04_F_M_TS.jpg	04_F_M_TM.jpg	04_F_D_TF.jpg	1	1900	12	2	FIR	FIR	yes	yes
bai	652	1	1	2	02_NF_RS_TS.jpg	02_NF_RS_TM.jpg	02_NF_DS_TF.jpg	0	2100	4	1	UIR	FIR	NA	yes
bai	654	1	1	3	03_NF_KM_TS.jpg	03_NF_KM_TM.jpg	03_NF_SM_TF.jpg	1	3500	4	1	UIR	FIR	NA	no
bai	658	1	1	1	01_NF_MS_TS.jpg	01_NF_MS_TM.jpg	01_NF_AU_TF.jpg	0	1100	4	1	UIR	FIR	NA	yes
bai	667	1	1	4	04_NF_RM_TS.jpg	04_NF_RM_TM.jpg	04_NF_WL_TF.jpg	0	1600	4	1	UIR	FIR	NA	yes
bai	24	2	2	4	04_F_M_TS.jpg	04_F_M_TM.jpg	04_F_D_TF.jpg	0	2800	12	2	FIR	FIR	yes	yes
bai	25	2	2	7	07_F_S_TS.jpg	07_F_S_TM.jpg	07_F_D_TF.jpg	0	2000	12	1	FIR	FIR	no	yes
bai	25	2	2	12	12_F_W_TS.jpg	12_F_W_TM.jpg	12_F_S_TF.jpg	1	1300	12	2	FIR	FIR	yes	yes
bai	27	2	2	11	11_F_W_TS.jpg	11_F_W_TM.jpg	11_F_D_TF.jpg	1	1800	12	2	FIR	FIR	yes	yes
bai	28	2	2	9	09_F_S_TS.jpg	09_F_S_TM.jpg	09_F_W_TF.jpg	0	4500	12	2	FIR	FIR	no	no
bai	29	2	2	6	06_F_M_TS.jpg	06_F_M_TM.jpg	06_F_W_TF.jpg	1	1700	12	2	FIR	FIR	yes	no
bai	30	2	2	8	08_F_S_TS.jpg	08_F_S_TM.jpg	08_F_M_TF.jpg	0	2100	12	2	FIR	FIR	no	no
bai	30	2	2	11	11_F_W_TS.jpg	11_F_W_TM.jpg	11_F_D_TF.jpg	1	171900	12	1	FIR	FIR	yes	yes
bai	32	2	2	10	10_F_W_TS.jpg	10_F_W_TM.jpg	10_F_M_TF.jpg	1	1400	12	2	FIR	FIR	no	yes
bai	32	2	2	12	12_F_W_TS.jpg	12_F_W_TM.jpg	12_F_S_TF.jpg	1	1300	12	1	FIR	FIR	yes	yes
bai	33	2	2	7	07_F_S_TS.jpg	07_F_S_TM.jpg	07_F_D_TF.jpg	1	2200	12	2	FIR	FIR	no	yes
bai	35	2	2	3	03_F_D_TS.jpg	03_F_D_TM.jpg	03_F_W_TF.jpg	1	1200	12	2	FIR	FIR	no	no
bai	36	2	2	2	02_F_D_TS.jpg	02_F_D_TM.jpg	02_F_S_TF.jpg	1	800	12	1	FIR	FIR	yes	no
bai	36	2	2	4	04_F_M_TS.jpg	04_F_M_TM.jpg	04_F_D_TF.jpg	1	1000	12	2	FIR	FIR	yes	yes
bai	37	2	2	6	06_F_M_TS.jpg	06_F_M_TM.jpg	06_F_W_TF.jpg	1	1100	12	1	FIR	FIR	yes	no
bai	38	2	2	9	09_F_S_TS.jpg	09_F_S_TM.jpg	09_F_W_TF.jpg	1	2200	12	1	FIR	FIR	no	no
bai	39	2	2	1	01_F_D_TS.jpg	01_F_D_TM.jpg	01_F_M_TF.jpg	0	4100	12	1	FIR	FIR	no	no
bai	40	2	2	1	01_F_D_TS.jpg	01_F_D_TM.jpg	01_F_M_TF.jpg	0	800	12	2	FIR	FIR	no	no
bai	40	2	2	5	05_F_M_TS.jpg	05_F_M_TM.jpg	05_F_S_TF.jpg	1	2500	12	1	FIR	FIR	yes	yes
bai	42	2	2	2	02_F_D_TS.jpg	02_F_D_TM.jpg	02_F_S_TF.jpg	1	3500	12	2	FIR	FIR	yes	no
bai	43	2	2	10	10_F_W_TS.jpg	10_F_W_TM.jpg	10_F_M_TF.jpg	1	1300	12	1	FIR	FIR	no	yes
bai	45	2	2	4	04_F_M_TS.jpg	04_F_M_TM.jpg	04_F_D_TF.jpg	1	1500	12	1	FIR	FIR	yes	yes
bai	46	2	2	8	08_F_S_TS.jpg	08_F_S_TM.jpg	08_F_M_TF.jpg	1	1300	12	1	FIR	FIR	no	no
bai	48	2	2	3	03_F_D_TS.jpg	03_F_D_TM.jpg	03_F_W_TF.jpg	1	1400	12	1	FIR	FIR	no	no
bai	684	2	2	2	02_NF_RS_TS.jpg	02_NF_RS_TM.jpg	02_NF_DS_TF.jpg	0	1200	4	1	UIR	FIR	NA	yes
bai	686	2	2	3	03_NF_KM_TS.jpg	03_NF_KM_TM.jpg	03_NF_SM_TF.jpg	1	1000	4	1	UIR	FIR	NA	no
bai	687	2	2	1	01_NF_MS_TS.jpg	01_NF_MS_TM.jpg	01_NF_AU_TF.jpg	1	2800	4	1	UIR	FIR	NA	yes
bai	695	2	2	4	04_NF_RM_TS.jpg	04_NF_RM_TM.jpg	04_NF_WL_TF.jpg	1	1300	4	1	UIR	FIR	NA	yes
bai	46	3	3	5	05_F_M_TS.jpg	05_F_M_TM.jpg	05_F_S_TF.jpg	0	1800	12	2	FIR	FIR	yes	yes
bai	51	3	3	1	01_F_D_TS.jpg	01_F_D_TM.jpg	01_F_M_TF.jpg	1	1200	12	2	FIR	FIR	no	no
bai	53	3	3	6	06_F_M_TS.jpg	06_F_M_TM.jpg	06_F_W_TF.jpg	1	600	12	2	FIR	FIR	yes	no
bai	54	3	3	8	08_F_S_TS.jpg	08_F_S_TM.jpg	08_F_M_TF.jpg	1	3400	12	2	FIR	FIR	no	no
bai	55	3	3	2	02_F_D_TS.jpg	02_F_D_TM.jpg	02_F_S_TF.jpg	1	2200	12	2	FIR	FIR	yes	no
bai	56	3	3	9	09_F_S_TS.jpg	09_F_S_TM.jpg	09_F_W_TF.jpg	0	1900	12	2	FIR	FIR	no	no
bai	58	3	3	7	07_F_S_TS.jpg	07_F_S_TM.jpg	07_F_D_TF.jpg	0	1200	12	2	FIR	FIR	no	yes
bai	59	3	3	4	04_F_M_TS.jpg	04_F_M_TM.jpg	04_F_D_TF.jpg	0	700	12	2	FIR	FIR	yes	yes
bai	63	3	3	11	11_F_W_TS.jpg	11_F_W_TM.jpg	11_F_D_TF.jpg	1	1200	12	2	FIR	FIR	yes	yes
bai	65	3	3	3	03_F_D_TS.jpg	03_F_D_TM.jpg	03_F_W_TF.jpg	1	5100	12	2	FIR	FIR	no	no
bai	67	3	3	5	05_F_M_TS.jpg	05_F_M_TM.jpg	05_F_S_TF.jpg	1	2700	12	2	FIR	FIR	yes	yes
bai	70	3	3	12	12_F_W_TS.jpg	12_F_W_TM.jpg	12_F_S_TF.jpg	0	1500	12	2	FIR	FIR	yes	yes
bai	699	3	3	1	01_NF_MS_TS.jpg	01_NF_MS_TM.jpg	01_NF_AU_TF.jpg	1	800	4	1	UIR	FIR	NA	yes
bai	712	3	3	2	02_NF_RS_TS.jpg	02_NF_RS_TM.jpg	02_NF_DS_TF.jpg	1	3400	4	1	UIR	FIR	NA	yes
bai	714	3	3	4	04_NF_RM_TS.jpg	04_NF_RM_TM.jpg	04_NF_WL_TF.jpg	1	900	4	1	UIR	FIR	NA	yes
bai	720	3	3	3	03_NF_KM_TS.jpg	03_NF_KM_TM.jpg	03_NF_SM_TF.jpg	0	900	4	1	UIR	FIR	NA	no
bai	72	4	4	10	10_F_W_TS.jpg	10_F_W_TM.jpg	10_F_M_TF.jpg	1	1600	12	2	FIR	FIR	no	yes
bai	74	4	4	10	10_F_W_TS.jpg	10_F_W_TM.jpg	10_F_M_TF.jpg	0	1000	12	2	FIR	FIR	no	yes
bai	75	4	4	3	03_F_D_TS.jpg	03_F_D_TM.jpg	03_F_W_TF.jpg	0	3500	12	2	FIR	FIR	no	no
bai	78	4	4	12	12_F_W_TS.jpg	12_F_W_TM.jpg	12_F_S_TF.jpg	0	1300	12	2	FIR	FIR	yes	yes
bai	81	4	4	4	04_F_M_TS.jpg	04_F_M_TM.jpg	04_F_D_TF.jpg	1	6100	12	2	FIR	FIR	yes	yes
bai	86	4	4	7	07_F_S_TS.jpg	07_F_S_TM.jpg	07_F_D_TF.jpg	0	1100	12	2	FIR	FIR	no	yes
bai	88	4	4	5	05_F_M_TS.jpg	05_F_M_TM.jpg	05_F_S_TF.jpg	1	1500	12	2	FIR	FIR	yes	yes
bai	89	4	4	9	09_F_S_TS.jpg	09_F_S_TM.jpg	09_F_W_TF.jpg	1	800	12	2	FIR	FIR	no	no
bai	90	4	4	2	02_F_D_TS.jpg	02_F_D_TM.jpg	02_F_S_TF.jpg	1	900	12	2	FIR	FIR	yes	no
bai	91	4	4	11	11_F_W_TS.jpg	11_F_W_TM.jpg	11_F_D_TF.jpg	0	1300	12	2	FIR	FIR	yes	yes
bai	92	4	4	6	06_F_M_TS.jpg	06_F_M_TM.jpg	06_F_W_TF.jpg	1	1500	12	2	FIR	FIR	yes	no
bai	94	4	4	8	08_F_S_TS.jpg	08_F_S_TM.jpg	08_F_M_TF.jpg	0	1300	12	2	FIR	FIR	no	no
bai	723	4	4	2	02_NF_RS_TS.jpg	02_NF_RS_TM.jpg	02_NF_DS_TF.jpg	0	1100	4	1	UIR	FIR	NA	yes
bai	734	4	4	1	01_NF_MS_TS.jpg	01_NF_MS_TM.jpg	01_NF_AU_TF.jpg	1	900	4	1	UIR	FIR	NA	yes
bai	739	4	4	4	04_NF_RM_TS.jpg	04_NF_RM_TM.jpg	04_NF_WL_TF.jpg	0	1900	4	1	UIR	FIR	NA	yes
bai	743	4	4	3	03_NF_KM_TS.jpg	03_NF_KM_TM.jpg	03_NF_SM_TF.jpg	0	1000	4	1	UIR	FIR	NA	no
bai	95	5	5	1	01_F_D_TS.jpg	01_F_D_TM.jpg	01_F_M_TF.jpg	1	1400	12	2	FIR	FIR	no	no
bai	97	5	5	5	05_F_M_TS.jpg	05_F_M_TM.jpg	05_F_S_TF.jpg	1	1000	12	2	FIR	FIR	yes	yes
bai	100	5	5	2	02_F_D_TS.jpg	02_F_D_TM.jpg	02_F_S_TF.jpg	1	800	12	2	FIR	FIR	yes	no
bai	103	5	5	10	10_F_W_TS.jpg	10_F_W_TM.jpg	10_F_M_TF.jpg	1	1400	12	2	FIR	FIR	no	yes
bai	104	5	5	9	09_F_S_TS.jpg	09_F_S_TM.jpg	09_F_W_TF.jpg	0	2100	12	2	FIR	FIR	no	no
bai	105	5	5	8	08_F_S_TS.jpg	08_F_S_TM.jpg	08_F_M_TF.jpg	1	2100	12	2	FIR	FIR	no	no
bai	106	5	5	7	07_F_S_TS.jpg	07_F_S_TM.jpg	07_F_D_TF.jpg	1	1000	12	2	FIR	FIR	no	yes
bai	107	5	5	4	04_F_M_TS.jpg	04_F_M_TM.jpg	04_F_D_TF.jpg	1	900	12	2	FIR	FIR	yes	yes
bai	115	5	5	11	11_F_W_TS.jpg	11_F_W_TM.jpg	11_F_D_TF.jpg	0	1400	12	2	FIR	FIR	yes	yes
bai	116	5	5	1	01_F_D_TS.jpg	01_F_D_TM.jpg	01_F_M_TF.jpg	0	1100	12	2	FIR	FIR	no	no
bai	117	5	5	12	12_F_W_TS.jpg	12_F_W_TM.jpg	12_F_S_TF.jpg	0	1200	12	2	FIR	FIR	yes	yes
bai	118	5	5	6	06_F_M_TS.jpg	06_F_M_TM.jpg	06_F_W_TF.jpg	1	1000	12	2	FIR	FIR	yes	no
bai	751	5	5	3	03_NF_KM_TS.jpg	03_NF_KM_TM.jpg	03_NF_SM_TF.jpg	1	3000	4	1	UIR	FIR	NA	no
bai	754	5	5	4	04_NF_RM_TS.jpg	04_NF_RM_TM.jpg	04_NF_WL_TF.jpg	1	900	4	1	UIR	FIR	NA	yes
bai	757	5	5	2	02_NF_RS_TS.jpg	02_NF_RS_TM.jpg	02_NF_DS_TF.jpg	1	1300	4	1	UIR	FIR	NA	yes
bai	760	5	5	1	01_NF_MS_TS.jpg	01_NF_MS_TM.jpg	01_NF_AU_TF.jpg	1	1300	4	1	UIR	FIR	NA	yes
bai	120	6	6	3	03_F_D_TS.jpg	03_F_D_TM.jpg	03_F_W_TF.jpg	0	1200	12	2	FIR	FIR	no	no
bai	122	6	6	10	10_F_W_TS.jpg	10_F_W_TM.jpg	10_F_M_TF.jpg	0	900	12	2	FIR	FIR	no	yes
bai	123	6	6	3	03_F_D_TS.jpg	03_F_D_TM.jpg	03_F_W_TF.jpg	1	1000	12	2	FIR	FIR	no	no
bai	126	6	6	12	12_F_W_TS.jpg	12_F_W_TM.jpg	12_F_S_TF.jpg	1	1600	12	2	FIR	FIR	yes	yes
bai	129	6	6	4	04_F_M_TS.jpg	04_F_M_TM.jpg	04_F_D_TF.jpg	1	1600	12	2	FIR	FIR	yes	yes
bai	134	6	6	7	07_F_S_TS.jpg	07_F_S_TM.jpg	07_F_D_TF.jpg	1	1100	12	2	FIR	FIR	no	yes
bai	136	6	6	5	05_F_M_TS.jpg	05_F_M_TM.jpg	05_F_S_TF.jpg	0	3000	12	2	FIR	FIR	yes	yes
bai	137	6	6	9	09_F_S_TS.jpg	09_F_S_TM.jpg	09_F_W_TF.jpg	1	1000	12	2	FIR	FIR	no	no
bai	138	6	6	2	02_F_D_TS.jpg	02_F_D_TM.jpg	02_F_S_TF.jpg	1	1100	12	2	FIR	FIR	yes	no
bai	139	6	6	11	11_F_W_TS.jpg	11_F_W_TM.jpg	11_F_D_TF.jpg	1	5400	12	2	FIR	FIR	yes	yes
bai	140	6	6	6	06_F_M_TS.jpg	06_F_M_TM.jpg	06_F_W_TF.jpg	0	1200	12	2	FIR	FIR	yes	no
bai	142	6	6	8	08_F_S_TS.jpg	08_F_S_TM.jpg	08_F_M_TF.jpg	1	600	12	2	FIR	FIR	no	no
bai	774	6	6	3	03_NF_KM_TS.jpg	03_NF_KM_TM.jpg	03_NF_SM_TF.jpg	0	1700	4	1	UIR	FIR	NA	no
bai	776	6	6	4	04_NF_RM_TS.jpg	04_NF_RM_TM.jpg	04_NF_WL_TF.jpg	0	2300	4	1	UIR	FIR	NA	yes
bai	782	6	6	1	01_NF_MS_TS.jpg	01_NF_MS_TM.jpg	01_NF_AU_TF.jpg	1	2300	4	1	UIR	FIR	NA	yes
bai	787	6	6	2	02_NF_RS_TS.jpg	02_NF_RS_TM.jpg	02_NF_DS_TF.jpg	1	1500	4	1	UIR	FIR	NA	yes
bai	143	7	7	1	01_F_D_TS.jpg	01_F_D_TM.jpg	01_F_M_TF.jpg	0	1100	12	2	FIR	FIR	no	no
bai	145	7	7	11	11_F_W_TS.jpg	11_F_W_TM.jpg	11_F_D_TF.jpg	1	2400	12	2	FIR	FIR	yes	yes
bai	146	7	7	8	08_F_S_TS.jpg	08_F_S_TM.jpg	08_F_M_TF.jpg	1	800	12	2	FIR	FIR	no	no
bai	147	7	7	12	12_F_W_TS.jpg	12_F_W_TM.jpg	12_F_S_TF.jpg	1	1400	12	2	FIR	FIR	yes	yes
bai	148	7	7	7	07_F_S_TS.jpg	07_F_S_TM.jpg	07_F_D_TF.jpg	1	1000	12	2	FIR	FIR	no	yes
bai	150	7	7	9	09_F_S_TS.jpg	09_F_S_TM.jpg	09_F_W_TF.jpg	0	700	12	2	FIR	FIR	no	no
bai	151	7	7	6	06_F_M_TS.jpg	06_F_M_TM.jpg	06_F_W_TF.jpg	0	700	12	2	FIR	FIR	yes	no
bai	152	7	7	4	04_F_M_TS.jpg	04_F_M_TM.jpg	04_F_D_TF.jpg	1	1100	12	2	FIR	FIR	yes	yes
bai	158	7	7	5	05_F_M_TS.jpg	05_F_M_TM.jpg	05_F_S_TF.jpg	1	7600	12	2	FIR	FIR	yes	yes
bai	159	7	7	2	02_F_D_TS.jpg	02_F_D_TM.jpg	02_F_S_TF.jpg	1	4700	12	2	FIR	FIR	yes	no
bai	161	7	7	3	03_F_D_TS.jpg	03_F_D_TM.jpg	03_F_W_TF.jpg	1	1400	12	2	FIR	FIR	no	no
bai	165	7	7	10	10_F_W_TS.jpg	10_F_W_TM.jpg	10_F_M_TF.jpg	1	1600	12	2	FIR	FIR	no	yes
bai	797	7	7	4	04_NF_RM_TS.jpg	04_NF_RM_TM.jpg	04_NF_WL_TF.jpg	1	1900	8	2	UIR	FIR	NA	yes
bai	799	7	7	3	03_NF_KM_TS.jpg	03_NF_KM_TM.jpg	03_NF_SM_TF.jpg	0	5100	8	2	UIR	FIR	NA	no
bai	800	7	1	7	07_NF_WJ_TS.jpg	07_NF_WJ_TM.jpg	07_NF_PL_TF.jpg	1	1100	8	2	UIR	FIR	NA	yes
bai	801	7	1	6	06_NF_TJ_TS.jpg	06_NF_TJ_TM.jpg	06_NF_CM_TF.jpg	0	2200	8	2	UIR	FIR	NA	yes
bai	806	7	1	5	05_NF_VS_TS.jpg	05_NF_VS_TM.jpg	05_NF_EP_TF.jpg	1	1000	8	2	UIR	FIR	NA	NA
bai	813	7	7	1	01_NF_MS_TS.jpg	01_NF_MS_TM.jpg	01_NF_AU_TF.jpg	0	3100	8	2	UIR	FIR	NA	yes
bai	814	7	1	8	08_NF_GP_TS.jpg	08_NF_GP_TM.jpg	08_NF_NP_TF.jpg	0	4000	8	2	UIR	FIR	NA	yes
bai	816	7	7	2	02_NF_RS_TS.jpg	02_NF_RS_TM.jpg	02_NF_DS_TF.jpg	1	1600	8	2	UIR	FIR	NA	yes
bai	167	8	8	1	01_F_D_TS.jpg	01_F_D_TM.jpg	01_F_M_TF.jpg	1	1200	12	2	FIR	FIR	no	no
bai	170	8	8	10	10_F_W_TS.jpg	10_F_W_TM.jpg	10_F_M_TF.jpg	0	900	12	2	FIR	FIR	no	yes
bai	171	8	8	2	02_F_D_TS.jpg	02_F_D_TM.jpg	02_F_S_TF.jpg	1	4600	12	2	FIR	FIR	yes	no
bai	175	8	8	7	07_F_S_TS.jpg	07_F_S_TM.jpg	07_F_D_TF.jpg	0	900	12	2	FIR	FIR	no	yes
bai	178	8	8	11	11_F_W_TS.jpg	11_F_W_TM.jpg	11_F_D_TF.jpg	1	1000	12	2	FIR	FIR	yes	yes
bai	179	8	8	5	05_F_M_TS.jpg	05_F_M_TM.jpg	05_F_S_TF.jpg	0	700	12	2	FIR	FIR	yes	yes
bai	183	8	8	9	09_F_S_TS.jpg	09_F_S_TM.jpg	09_F_W_TF.jpg	0	1300	12	2	FIR	FIR	no	no
bai	186	8	8	3	03_F_D_TS.jpg	03_F_D_TM.jpg	03_F_W_TF.jpg	1	1100	12	2	FIR	FIR	no	no
bai	187	8	8	12	12_F_W_TS.jpg	12_F_W_TM.jpg	12_F_S_TF.jpg	1	23400	12	2	FIR	FIR	yes	yes
bai	188	8	8	6	06_F_M_TS.jpg	06_F_M_TM.jpg	06_F_W_TF.jpg	1	700	12	2	FIR	FIR	yes	no
bai	190	8	8	1	01_F_D_TS.jpg	01_F_D_TM.jpg	01_F_M_TF.jpg	1	1100	12	2	FIR	FIR	no	no
bai	191	8	8	8	08_F_S_TS.jpg	08_F_S_TM.jpg	08_F_M_TF.jpg	1	2900	12	2	FIR	FIR	no	no
bai	818	8	2	7	07_NF_WJ_TS.jpg	07_NF_WJ_TM.jpg	07_NF_PL_TF.jpg	0	1300	8	2	UIR	FIR	NA	yes
bai	822	8	8	4	04_NF_RM_TS.jpg	04_NF_RM_TM.jpg	04_NF_WL_TF.jpg	1	700	8	2	UIR	FIR	NA	yes
bai	826	8	8	1	01_NF_MS_TS.jpg	01_NF_MS_TM.jpg	01_NF_AU_TF.jpg	1	1700	8	2	UIR	FIR	NA	yes
bai	827	8	2	6	06_NF_TJ_TS.jpg	06_NF_TJ_TM.jpg	06_NF_CM_TF.jpg	1	900	8	2	UIR	FIR	NA	yes
bai	829	8	8	3	03_NF_KM_TS.jpg	03_NF_KM_TM.jpg	03_NF_SM_TF.jpg	0	700	8	2	UIR	FIR	NA	no
bai	833	8	2	8	08_NF_GP_TS.jpg	08_NF_GP_TM.jpg	08_NF_NP_TF.jpg	1	900	8	2	UIR	FIR	NA	yes
bai	838	8	2	5	05_NF_VS_TS.jpg	05_NF_VS_TM.jpg	05_NF_EP_TF.jpg	0	4400	8	2	UIR	FIR	NA	NA
bai	840	8	8	2	02_NF_RS_TS.jpg	02_NF_RS_TM.jpg	02_NF_DS_TF.jpg	1	800	8	2	UIR	FIR	NA	yes
bai	842	9	3	8	08_NF_GP_TS.jpg	08_NF_GP_TM.jpg	08_NF_NP_TF.jpg	0	2000	8	2	UIR	FIR	NA	yes
bai	847	9	9	3	03_NF_KM_TS.jpg	03_NF_KM_TM.jpg	03_NF_SM_TF.jpg	1	900	8	2	UIR	FIR	NA	no
bai	849	9	9	1	01_NF_MS_TS.jpg	01_NF_MS_TM.jpg	01_NF_AU_TF.jpg	1	1200	8	2	UIR	FIR	NA	yes
bai	852	9	3	5	05_NF_VS_TS.jpg	05_NF_VS_TM.jpg	05_NF_EP_TF.jpg	0	900	8	2	UIR	FIR	NA	NA
bai	853	9	9	4	04_NF_RM_TS.jpg	04_NF_RM_TM.jpg	04_NF_WL_TF.jpg	1	800	8	2	UIR	FIR	NA	yes
bai	858	9	3	7	07_NF_WJ_TS.jpg	07_NF_WJ_TM.jpg	07_NF_PL_TF.jpg	0	1100	8	2	UIR	FIR	NA	yes
bai	861	9	9	2	02_NF_RS_TS.jpg	02_NF_RS_TM.jpg	02_NF_DS_TF.jpg	0	1200	8	2	UIR	FIR	NA	yes
bai	864	9	3	6	06_NF_TJ_TS.jpg	06_NF_TJ_TM.jpg	06_NF_CM_TF.jpg	0	1000	8	2	UIR	FIR	NA	yes
bai	866	10	10	1	01_NF_MS_TS.jpg	01_NF_MS_TM.jpg	01_NF_AU_TF.jpg	0	1200	8	2	UIR	FIR	NA	yes
bai	871	10	10	4	04_NF_RM_TS.jpg	04_NF_RM_TM.jpg	04_NF_WL_TF.jpg	0	1100	8	2	UIR	FIR	NA	yes
bai	872	10	10	2	02_NF_RS_TS.jpg	02_NF_RS_TM.jpg	02_NF_DS_TF.jpg	1	1400	8	2	UIR	FIR	NA	yes
bai	873	10	10	3	03_NF_KM_TS.jpg	03_NF_KM_TM.jpg	03_NF_SM_TF.jpg	0	1800	8	2	UIR	FIR	NA	no
bai	877	10	4	6	06_NF_TJ_TS.jpg	06_NF_TJ_TM.jpg	06_NF_CM_TF.jpg	1	1300	8	2	UIR	FIR	NA	yes
bai	880	10	4	7	07_NF_WJ_TS.jpg	07_NF_WJ_TM.jpg	07_NF_PL_TF.jpg	0	800	8	2	UIR	FIR	NA	yes
bai	884	10	4	5	05_NF_VS_TS.jpg	05_NF_VS_TM.jpg	05_NF_EP_TF.jpg	1	1300	8	2	UIR	FIR	NA	NA
bai	887	10	4	8	08_NF_GP_TS.jpg	08_NF_GP_TM.jpg	08_NF_NP_TF.jpg	0	3400	8	2	UIR	FIR	NA	yes
bai	894	11	5	6	06_NF_TJ_TS.jpg	06_NF_TJ_TM.jpg	06_NF_CM_TF.jpg	1	6200	8	2	UIR	FIR	NA	yes
bai	896	11	5	7	07_NF_WJ_TS.jpg	07_NF_WJ_TM.jpg	07_NF_PL_TF.jpg	1	1300	8	2	UIR	FIR	NA	yes
bai	897	11	11	1	01_NF_MS_TS.jpg	01_NF_MS_TM.jpg	01_NF_AU_TF.jpg	1	1800	8	2	UIR	FIR	NA	yes
bai	900	11	11	3	03_NF_KM_TS.jpg	03_NF_KM_TM.jpg	03_NF_SM_TF.jpg	1	1500	8	2	UIR	FIR	NA	no
bai	902	11	11	4	04_NF_RM_TS.jpg	04_NF_RM_TM.jpg	04_NF_WL_TF.jpg	1	1300	8	2	UIR	FIR	NA	yes
bai	906	11	11	2	02_NF_RS_TS.jpg	02_NF_RS_TM.jpg	02_NF_DS_TF.jpg	1	2500	8	2	UIR	FIR	NA	yes
bai	909	11	5	5	05_NF_VS_TS.jpg	05_NF_VS_TM.jpg	05_NF_EP_TF.jpg	0	1800	8	2	UIR	FIR	NA	NA
bai	912	11	5	8	08_NF_GP_TS.jpg	08_NF_GP_TM.jpg	08_NF_NP_TF.jpg	1	1100	8	2	UIR	FIR	NA	yes
bai	921	12	12	1	01_NF_MS_TS.jpg	01_NF_MS_TM.jpg	01_NF_AU_TF.jpg	1	1800	8	2	UIR	FIR	NA	yes
bai	922	12	12	2	02_NF_RS_TS.jpg	02_NF_RS_TM.jpg	02_NF_DS_TF.jpg	0	2200	8	2	UIR	FIR	NA	yes
bai	926	12	6	5	05_NF_VS_TS.jpg	05_NF_VS_TM.jpg	05_NF_EP_TF.jpg	1	2000	8	2	UIR	FIR	NA	NA
bai	928	12	6	6	06_NF_TJ_TS.jpg	06_NF_TJ_TM.jpg	06_NF_CM_TF.jpg	0	2400	8	2	UIR	FIR	NA	yes
bai	930	12	12	3	03_NF_KM_TS.jpg	03_NF_KM_TM.jpg	03_NF_SM_TF.jpg	0	2900	8	2	UIR	FIR	NA	no
bai	933	12	6	7	07_NF_WJ_TS.jpg	07_NF_WJ_TM.jpg	07_NF_PL_TF.jpg	0	3600	8	2	UIR	FIR	NA	yes
bai	935	12	6	8	08_NF_GP_TS.jpg	08_NF_GP_TM.jpg	08_NF_NP_TF.jpg	1	1200	8	2	UIR	FIR	NA	yes
bai	936	12	12	4	04_NF_RM_TS.jpg	04_NF_RM_TM.jpg	04_NF_WL_TF.jpg	0	2500	8	2	UIR	FIR	NA	yes
bai	937	13	13	4	04_NF_RM_TS.jpg	04_NF_RM_TM.jpg	04_NF_WL_TF.jpg	1	4300	8	2	UIR	FIR	NA	yes
bai	938	13	13	3	03_NF_KM_TS.jpg	03_NF_KM_TM.jpg	03_NF_SM_TF.jpg	0	1400	8	2	UIR	FIR	NA	no
bai	942	13	7	6	06_NF_TJ_TS.jpg	06_NF_TJ_TM.jpg	06_NF_CM_TF.jpg	1	5800	8	2	UIR	FIR	NA	yes
bai	943	13	7	8	08_NF_GP_TS.jpg	08_NF_GP_TM.jpg	08_NF_NP_TF.jpg	1	2200	8	2	UIR	FIR	NA	yes
bai	948	13	7	7	07_NF_WJ_TS.jpg	07_NF_WJ_TM.jpg	07_NF_PL_TF.jpg	0	1200	8	2	UIR	FIR	NA	yes
bai	953	13	7	5	05_NF_VS_TS.jpg	05_NF_VS_TM.jpg	05_NF_EP_TF.jpg	0	1000	8	2	UIR	FIR	NA	NA
bai	957	13	13	1	01_NF_MS_TS.jpg	01_NF_MS_TM.jpg	01_NF_AU_TF.jpg	1	1200	8	2	UIR	FIR	NA	yes
bai	960	13	13	2	02_NF_RS_TS.jpg	02_NF_RS_TM.jpg	02_NF_DS_TF.jpg	1	2700	8	2	UIR	FIR	NA	yes
bai	963	14	8	7	07_NF_WJ_TS.jpg	07_NF_WJ_TM.jpg	07_NF_PL_TF.jpg	1	1700	8	2	UIR	FIR	NA	yes
bai	966	14	14	1	01_NF_MS_TS.jpg	01_NF_MS_TM.jpg	01_NF_AU_TF.jpg	1	1300	8	2	UIR	FIR	NA	yes
bai	969	14	14	2	02_NF_RS_TS.jpg	02_NF_RS_TM.jpg	02_NF_DS_TF.jpg	1	800	8	2	UIR	FIR	NA	yes
bai	972	14	14	3	03_NF_KM_TS.jpg	03_NF_KM_TM.jpg	03_NF_SM_TF.jpg	0	1200	8	2	UIR	FIR	NA	no
bai	975	14	8	8	08_NF_GP_TS.jpg	08_NF_GP_TM.jpg	08_NF_NP_TF.jpg	0	900	8	2	UIR	FIR	NA	yes
bai	977	14	8	5	05_NF_VS_TS.jpg	05_NF_VS_TM.jpg	05_NF_EP_TF.jpg	1	1000	8	2	UIR	FIR	NA	NA
bai	980	14	14	4	04_NF_RM_TS.jpg	04_NF_RM_TM.jpg	04_NF_WL_TF.jpg	1	1000	8	2	UIR	FIR	NA	yes
bai	981	14	8	6	06_NF_TJ_TS.jpg	06_NF_TJ_TM.jpg	06_NF_CM_TF.jpg	1	1000	8	2	UIR	FIR	NA	yes
bai	985	15	15	1	01_NF_MS_TS.jpg	01_NF_MS_TM.jpg	01_NF_AU_TF.jpg	1	900	8	2	UIR	FIR	NA	yes
bai	991	15	9	5	05_NF_VS_TS.jpg	05_NF_VS_TM.jpg	05_NF_EP_TF.jpg	0	2000	8	2	UIR	FIR	NA	NA
bai	992	15	15	4	04_NF_RM_TS.jpg	04_NF_RM_TM.jpg	04_NF_WL_TF.jpg	0	1000	8	2	UIR	FIR	NA	yes
bai	995	15	9	7	07_NF_WJ_TS.jpg	07_NF_WJ_TM.jpg	07_NF_PL_TF.jpg	0	2200	8	2	UIR	FIR	NA	yes
bai	996	15	15	3	03_NF_KM_TS.jpg	03_NF_KM_TM.jpg	03_NF_SM_TF.jpg	0	2400	8	2	UIR	FIR	NA	no
bai	1000	15	9	6	06_NF_TJ_TS.jpg	06_NF_TJ_TM.jpg	06_NF_CM_TF.jpg	1	1100	8	2	UIR	FIR	NA	yes
bai	1002	15	9	8	08_NF_GP_TS.jpg	08_NF_GP_TM.jpg	08_NF_NP_TF.jpg	0	2100	8	2	UIR	FIR	NA	yes
bai	1008	15	15	2	02_NF_RS_TS.jpg	02_NF_RS_TM.jpg	02_NF_DS_TF.jpg	1	2400	8	2	UIR	FIR	NA	yes
bai	1009	16	10	8	08_NF_GP_TS.jpg	08_NF_GP_TM.jpg	08_NF_NP_TF.jpg	1	1200	8	2	UIR	FIR	NA	yes
bai	1012	16	10	6	06_NF_TJ_TS.jpg	06_NF_TJ_TM.jpg	06_NF_CM_TF.jpg	0	1700	8	2	UIR	FIR	NA	yes
bai	1013	16	16	2	02_NF_RS_TS.jpg	02_NF_RS_TM.jpg	02_NF_DS_TF.jpg	1	2300	8	2	UIR	FIR	NA	yes
bai	1014	16	16	3	03_NF_KM_TS.jpg	03_NF_KM_TM.jpg	03_NF_SM_TF.jpg	0	1500	8	2	UIR	FIR	NA	no
bai	1016	16	16	4	04_NF_RM_TS.jpg	04_NF_RM_TM.jpg	04_NF_WL_TF.jpg	1	1100	8	2	UIR	FIR	NA	yes
bai	1019	16	10	5	05_NF_VS_TS.jpg	05_NF_VS_TM.jpg	05_NF_EP_TF.jpg	1	1500	8	2	UIR	FIR	NA	NA
bai	1020	16	10	7	07_NF_WJ_TS.jpg	07_NF_WJ_TM.jpg	07_NF_PL_TF.jpg	0	3000	8	2	UIR	FIR	NA	yes
bai	1028	16	16	1	01_NF_MS_TS.jpg	01_NF_MS_TM.jpg	01_NF_AU_TF.jpg	1	1600	8	2	UIR	FIR	NA	yes
bai	1041	17	11	8	08_NF_GP_TS.jpg	08_NF_GP_TM.jpg	08_NF_NP_TF.jpg	1	1000	8	2	UIR	FIR	NA	yes
bai	1043	17	11	6	06_NF_TJ_TS.jpg	06_NF_TJ_TM.jpg	06_NF_CM_TF.jpg	1	1000	8	2	UIR	FIR	NA	yes
bai	1044	17	11	5	05_NF_VS_TS.jpg	05_NF_VS_TM.jpg	05_NF_EP_TF.jpg	0	1000	8	2	UIR	FIR	NA	NA
bai	1047	17	11	7	07_NF_WJ_TS.jpg	07_NF_WJ_TM.jpg	07_NF_PL_TF.jpg	1	800	8	2	UIR	FIR	NA	yes
bai	1048	17	17	1	01_NF_MS_TS.jpg	01_NF_MS_TM.jpg	01_NF_AU_TF.jpg	1	3400	8	2	UIR	FIR	NA	yes
bai	1049	17	17	4	04_NF_RM_TS.jpg	04_NF_RM_TM.jpg	04_NF_WL_TF.jpg	0	4500	8	2	UIR	FIR	NA	yes
bai	1050	17	17	2	02_NF_RS_TS.jpg	02_NF_RS_TM.jpg	02_NF_DS_TF.jpg	1	2700	8	2	UIR	FIR	NA	yes
bai	1053	17	17	3	03_NF_KM_TS.jpg	03_NF_KM_TM.jpg	03_NF_SM_TF.jpg	1	1000	8	2	UIR	FIR	NA	no
bai	1063	18	18	2	02_NF_RS_TS.jpg	02_NF_RS_TM.jpg	02_NF_DS_TF.jpg	0	1500	8	2	UIR	FIR	NA	yes
bai	1064	18	12	7	07_NF_WJ_TS.jpg	07_NF_WJ_TM.jpg	07_NF_PL_TF.jpg	1	900	8	2	UIR	FIR	NA	yes
bai	1065	18	12	5	05_NF_VS_TS.jpg	05_NF_VS_TM.jpg	05_NF_EP_TF.jpg	0	2500	8	2	UIR	FIR	NA	NA
bai	1068	18	18	3	03_NF_KM_TS.jpg	03_NF_KM_TM.jpg	03_NF_SM_TF.jpg	1	1400	8	2	UIR	FIR	NA	no
bai	1069	18	18	1	01_NF_MS_TS.jpg	01_NF_MS_TM.jpg	01_NF_AU_TF.jpg	1	1200	8	2	UIR	FIR	NA	yes
bai	1073	18	12	6	06_NF_TJ_TS.jpg	06_NF_TJ_TM.jpg	06_NF_CM_TF.jpg	0	2700	8	2	UIR	FIR	NA	yes
bai	1075	18	18	4	04_NF_RM_TS.jpg	04_NF_RM_TM.jpg	04_NF_WL_TF.jpg	0	700	8	2	UIR	FIR	NA	yes
bai	1077	18	12	8	08_NF_GP_TS.jpg	08_NF_GP_TM.jpg	08_NF_NP_TF.jpg	1	2100	8	2	UIR	FIR	NA	yes
bai	1082	19	13	8	08_NF_GP_TS.jpg	08_NF_GP_TM.jpg	08_NF_NP_TF.jpg	1	3900	8	2	UIR	FIR	NA	yes
bai	1083	19	13	6	06_NF_TJ_TS.jpg	06_NF_TJ_TM.jpg	06_NF_CM_TF.jpg	0	1200	8	2	UIR	FIR	NA	yes
bai	1086	19	19	3	03_NF_KM_TS.jpg	03_NF_KM_TM.jpg	03_NF_SM_TF.jpg	1	1700	8	2	UIR	FIR	NA	no
bai	1093	19	19	4	04_NF_RM_TS.jpg	04_NF_RM_TM.jpg	04_NF_WL_TF.jpg	0	1100	8	2	UIR	FIR	NA	yes
bai	1095	19	19	2	02_NF_RS_TS.jpg	02_NF_RS_TM.jpg	02_NF_DS_TF.jpg	1	1200	8	2	UIR	FIR	NA	yes
bai	1096	19	19	1	01_NF_MS_TS.jpg	01_NF_MS_TM.jpg	01_NF_AU_TF.jpg	1	1100	8	2	UIR	FIR	NA	yes
bai	1097	19	13	7	07_NF_WJ_TS.jpg	07_NF_WJ_TM.jpg	07_NF_PL_TF.jpg	1	1200	8	2	UIR	FIR	NA	yes
bai	1103	19	13	5	05_NF_VS_TS.jpg	05_NF_VS_TM.jpg	05_NF_EP_TF.jpg	0	1100	8	2	UIR	FIR	NA	NA
bai	1105	20	20	1	01_NF_MS_TS.jpg	01_NF_MS_TM.jpg	01_NF_AU_TF.jpg	0	900	8	2	UIR	FIR	NA	yes
bai	1112	20	14	8	08_NF_GP_TS.jpg	08_NF_GP_TM.jpg	08_NF_NP_TF.jpg	1	2300	8	2	UIR	FIR	NA	yes
bai	1114	20	14	6	06_NF_TJ_TS.jpg	06_NF_TJ_TM.jpg	06_NF_CM_TF.jpg	1	900	8	2	UIR	FIR	NA	yes
bai	1117	20	20	2	02_NF_RS_TS.jpg	02_NF_RS_TM.jpg	02_NF_DS_TF.jpg	1	1100	8	2	UIR	FIR	NA	yes
bai	1122	20	14	7	07_NF_WJ_TS.jpg	07_NF_WJ_TM.jpg	07_NF_PL_TF.jpg	0	1600	8	2	UIR	FIR	NA	yes
bai	1123	20	20	4	04_NF_RM_TS.jpg	04_NF_RM_TM.jpg	04_NF_WL_TF.jpg	1	2100	8	2	UIR	FIR	NA	yes
bai	1124	20	20	3	03_NF_KM_TS.jpg	03_NF_KM_TM.jpg	03_NF_SM_TF.jpg	0	1500	8	2	UIR	FIR	NA	no
bai	1127	20	14	5	05_NF_VS_TS.jpg	05_NF_VS_TM.jpg	05_NF_EP_TF.jpg	1	1400	8	2	UIR	FIR	NA	NA
dru	1	1	1	8	08_F_S_TS.jpg	08_F_S_TM.jpg	08_F_M_TF.jpg	0	600	6	1	FIR	FIR	yes	no
dru	7	1	1	9	09_F_S_TS.jpg	09_F_S_TM.jpg	09_F_W_TF.jpg	0	2300	6	1	FIR	FIR	yes	no
dru	8	1	1	10	10_F_W_TS.jpg	10_F_W_TM.jpg	10_F_M_TF.jpg	0	900	6	1	FIR	FIR	yes	yes
dru	9	1	1	6	06_F_M_TS.jpg	06_F_M_TM.jpg	06_F_W_TF.jpg	1	1100	6	1	FIR	FIR	no	no
dru	13	1	1	5	05_F_M_TS.jpg	05_F_M_TM.jpg	05_F_S_TF.jpg	1	700	6	1	FIR	FIR	no	yes
dru	19	1	1	12	12_F_W_TS.jpg	12_F_W_TM.jpg	12_F_S_TF.jpg	1	900	6	1	FIR	FIR	no	yes
dru	1369	1	1	1	01_NF_MS_TS.jpg	01_NF_MS_TM.jpg	01_NF_AU_TF.jpg	0	1000	4	1	UIR	UIR	NA	yes
dru	1375	1	1	2	02_NF_RS_TS.jpg	02_NF_RS_TM.jpg	02_NF_DS_TF.jpg	0	1200	4	1	UIR	UIR	NA	yes
dru	1376	1	1	3	03_NF_KM_TS.jpg	03_NF_KM_TM.jpg	03_NF_SM_TF.jpg	0	6500	4	1	UIR	UIR	NA	no
dru	1387	1	1	4	04_NF_RM_TS.jpg	04_NF_RM_TM.jpg	04_NF_WL_TF.jpg	0	1400	4	1	UIR	UIR	NA	yes
dru	27	2	2	6	06_F_M_TS.jpg	06_F_M_TM.jpg	06_F_W_TF.jpg	1	3000	6	1	FIR	FIR	no	no
dru	28	2	2	8	08_F_S_TS.jpg	08_F_S_TM.jpg	08_F_M_TF.jpg	1	700	6	1	FIR	FIR	yes	no
dru	35	2	2	12	12_F_W_TS.jpg	12_F_W_TM.jpg	12_F_S_TF.jpg	0	800	6	1	FIR	FIR	no	yes
dru	37	2	2	5	05_F_M_TS.jpg	05_F_M_TM.jpg	05_F_S_TF.jpg	0	1700	6	1	FIR	FIR	no	yes
dru	42	2	2	10	10_F_W_TS.jpg	10_F_W_TM.jpg	10_F_M_TF.jpg	0	1800	6	1	FIR	FIR	yes	yes
dru	44	2	2	9	09_F_S_TS.jpg	09_F_S_TM.jpg	09_F_W_TF.jpg	1	900	6	1	FIR	FIR	yes	no
dru	1393	2	2	4	04_NF_RM_TS.jpg	04_NF_RM_TM.jpg	04_NF_WL_TF.jpg	0	900	4	1	UIR	UIR	NA	yes
dru	1401	2	2	2	02_NF_RS_TS.jpg	02_NF_RS_TM.jpg	02_NF_DS_TF.jpg	1	1300	4	1	UIR	UIR	NA	yes
dru	1409	2	2	3	03_NF_KM_TS.jpg	03_NF_KM_TM.jpg	03_NF_SM_TF.jpg	1	1000	4	1	UIR	UIR	NA	no
dru	1414	2	2	1	01_NF_MS_TS.jpg	01_NF_MS_TM.jpg	01_NF_AU_TF.jpg	0	1700	4	1	UIR	UIR	NA	yes
dru	56	3	3	9	09_F_S_TS.jpg	09_F_S_TM.jpg	09_F_W_TF.jpg	1	2200	6	1	FIR	FIR	yes	no
dru	59	3	3	6	06_F_M_TS.jpg	06_F_M_TM.jpg	06_F_W_TF.jpg	0	600	6	1	FIR	FIR	no	no
dru	63	3	3	5	05_F_M_TS.jpg	05_F_M_TM.jpg	05_F_S_TF.jpg	1	700	6	1	FIR	FIR	no	yes
dru	69	3	3	10	10_F_W_TS.jpg	10_F_W_TM.jpg	10_F_M_TF.jpg	0	900	6	1	FIR	FIR	yes	yes
dru	71	3	3	8	08_F_S_TS.jpg	08_F_S_TM.jpg	08_F_M_TF.jpg	0	1100	6	1	FIR	FIR	yes	no
dru	72	3	3	12	12_F_W_TS.jpg	12_F_W_TM.jpg	12_F_S_TF.jpg	1	3100	6	1	FIR	FIR	no	yes
dru	1429	3	3	1	01_NF_MS_TS.jpg	01_NF_MS_TM.jpg	01_NF_AU_TF.jpg	0	1600	4	1	UIR	UIR	NA	yes
dru	1430	3	3	2	02_NF_RS_TS.jpg	02_NF_RS_TM.jpg	02_NF_DS_TF.jpg	1	1000	4	1	UIR	UIR	NA	yes
dru	1437	3	3	3	03_NF_KM_TS.jpg	03_NF_KM_TM.jpg	03_NF_SM_TF.jpg	1	800	4	1	UIR	UIR	NA	no
dru	1439	3	3	4	04_NF_RM_TS.jpg	04_NF_RM_TM.jpg	04_NF_WL_TF.jpg	1	700	4	1	UIR	UIR	NA	yes
dru	74	4	4	5	05_F_M_TS.jpg	05_F_M_TM.jpg	05_F_S_TF.jpg	1	700	6	1	FIR	FIR	no	yes
dru	83	4	4	6	06_F_M_TS.jpg	06_F_M_TM.jpg	06_F_W_TF.jpg	1	800	6	1	FIR	FIR	no	no
dru	84	4	4	9	09_F_S_TS.jpg	09_F_S_TM.jpg	09_F_W_TF.jpg	0	1500	6	1	FIR	FIR	yes	no
dru	85	4	4	12	12_F_W_TS.jpg	12_F_W_TM.jpg	12_F_S_TF.jpg	1	1300	6	1	FIR	FIR	no	yes
dru	95	4	4	8	08_F_S_TS.jpg	08_F_S_TM.jpg	08_F_M_TF.jpg	0	600	6	1	FIR	FIR	yes	no
dru	96	4	4	10	10_F_W_TS.jpg	10_F_W_TM.jpg	10_F_M_TF.jpg	1	2200	6	1	FIR	FIR	yes	yes
dru	1449	4	4	4	04_NF_RM_TS.jpg	04_NF_RM_TM.jpg	04_NF_WL_TF.jpg	0	800	4	1	UIR	UIR	NA	yes
dru	1453	4	4	1	01_NF_MS_TS.jpg	01_NF_MS_TM.jpg	01_NF_AU_TF.jpg	1	1100	4	1	UIR	UIR	NA	yes
dru	1457	4	4	2	02_NF_RS_TS.jpg	02_NF_RS_TM.jpg	02_NF_DS_TF.jpg	0	2500	4	1	UIR	UIR	NA	yes
dru	1463	4	4	3	03_NF_KM_TS.jpg	03_NF_KM_TM.jpg	03_NF_SM_TF.jpg	1	600	4	1	UIR	UIR	NA	no
dru	104	5	5	10	10_F_W_TS.jpg	10_F_W_TM.jpg	10_F_M_TF.jpg	1	1600	6	1	FIR	FIR	yes	yes
dru	105	5	5	9	09_F_S_TS.jpg	09_F_S_TM.jpg	09_F_W_TF.jpg	0	1300	6	1	FIR	FIR	yes	no
dru	106	5	5	6	06_F_M_TS.jpg	06_F_M_TM.jpg	06_F_W_TF.jpg	1	1300	6	1	FIR	FIR	no	no
dru	110	5	5	8	08_F_S_TS.jpg	08_F_S_TM.jpg	08_F_M_TF.jpg	0	1100	6	1	FIR	FIR	yes	no
dru	111	5	5	5	05_F_M_TS.jpg	05_F_M_TM.jpg	05_F_S_TF.jpg	1	1000	6	1	FIR	FIR	no	yes
dru	119	5	5	12	12_F_W_TS.jpg	12_F_W_TM.jpg	12_F_S_TF.jpg	1	800	6	1	FIR	FIR	no	yes
dru	1469	5	5	1	01_NF_MS_TS.jpg	01_NF_MS_TM.jpg	01_NF_AU_TF.jpg	1	1000	4	1	UIR	UIR	NA	yes
dru	1474	5	5	2	02_NF_RS_TS.jpg	02_NF_RS_TM.jpg	02_NF_DS_TF.jpg	0	800	4	1	UIR	UIR	NA	yes
dru	1476	5	5	4	04_NF_RM_TS.jpg	04_NF_RM_TM.jpg	04_NF_WL_TF.jpg	0	800	4	1	UIR	UIR	NA	yes
dru	1480	5	5	3	03_NF_KM_TS.jpg	03_NF_KM_TM.jpg	03_NF_SM_TF.jpg	1	600	4	1	UIR	UIR	NA	no
dru	123	6	6	12	12_F_W_TS.jpg	12_F_W_TM.jpg	12_F_S_TF.jpg	0	800	6	1	FIR	FIR	no	yes
dru	125	6	6	9	09_F_S_TS.jpg	09_F_S_TM.jpg	09_F_W_TF.jpg	1	1100	6	1	FIR	FIR	yes	no
dru	127	6	6	8	08_F_S_TS.jpg	08_F_S_TM.jpg	08_F_M_TF.jpg	0	1500	6	1	FIR	FIR	yes	no
dru	132	6	6	5	05_F_M_TS.jpg	05_F_M_TM.jpg	05_F_S_TF.jpg	1	600	6	1	FIR	FIR	no	yes
dru	134	6	6	6	06_F_M_TS.jpg	06_F_M_TM.jpg	06_F_W_TF.jpg	0	900	6	1	FIR	FIR	no	no
dru	143	6	6	10	10_F_W_TS.jpg	10_F_W_TM.jpg	10_F_M_TF.jpg	1	400	6	1	FIR	FIR	yes	yes
dru	1495	6	6	3	03_NF_KM_TS.jpg	03_NF_KM_TM.jpg	03_NF_SM_TF.jpg	1	1100	4	1	UIR	UIR	NA	no
dru	1500	6	6	4	04_NF_RM_TS.jpg	04_NF_RM_TM.jpg	04_NF_WL_TF.jpg	0	900	4	1	UIR	UIR	NA	yes
dru	1503	6	6	1	01_NF_MS_TS.jpg	01_NF_MS_TM.jpg	01_NF_AU_TF.jpg	1	2900	4	1	UIR	UIR	NA	yes
dru	1509	6	6	2	02_NF_RS_TS.jpg	02_NF_RS_TM.jpg	02_NF_DS_TF.jpg	0	1100	4	1	UIR	UIR	NA	yes
dru	148	7	7	8	08_F_S_TS.jpg	08_F_S_TM.jpg	08_F_M_TF.jpg	0	700	6	1	FIR	FIR	yes	no
dru	149	7	7	12	12_F_W_TS.jpg	12_F_W_TM.jpg	12_F_S_TF.jpg	0	1300	6	1	FIR	FIR	no	yes
dru	152	7	7	10	10_F_W_TS.jpg	10_F_W_TM.jpg	10_F_M_TF.jpg	0	1100	6	1	FIR	FIR	yes	yes
dru	153	7	7	6	06_F_M_TS.jpg	06_F_M_TM.jpg	06_F_W_TF.jpg	0	600	6	1	FIR	FIR	no	no
dru	160	7	7	9	09_F_S_TS.jpg	09_F_S_TM.jpg	09_F_W_TF.jpg	1	2600	6	1	FIR	FIR	yes	no
dru	164	7	7	5	05_F_M_TS.jpg	05_F_M_TM.jpg	05_F_S_TF.jpg	0	600	6	1	FIR	FIR	no	yes
dru	1517	7	7	2	02_NF_RS_TS.jpg	02_NF_RS_TM.jpg	02_NF_DS_TF.jpg	0	1600	4	1	UIR	UIR	NA	yes
dru	1528	7	7	1	01_NF_MS_TS.jpg	01_NF_MS_TM.jpg	01_NF_AU_TF.jpg	1	1100	4	1	UIR	UIR	NA	yes
dru	1531	7	7	4	04_NF_RM_TS.jpg	04_NF_RM_TM.jpg	04_NF_WL_TF.jpg	1	1700	4	1	UIR	UIR	NA	yes
dru	1533	7	7	3	03_NF_KM_TS.jpg	03_NF_KM_TM.jpg	03_NF_SM_TF.jpg	1	800	4	1	UIR	UIR	NA	no
dru	171	8	8	6	06_F_M_TS.jpg	06_F_M_TM.jpg	06_F_W_TF.jpg	1	2700	6	1	FIR	FIR	no	no
dru	172	8	8	9	09_F_S_TS.jpg	09_F_S_TM.jpg	09_F_W_TF.jpg	0	900	6	1	FIR	FIR	yes	no
dru	174	8	8	8	08_F_S_TS.jpg	08_F_S_TM.jpg	08_F_M_TF.jpg	1	800	6	1	FIR	FIR	yes	no
dru	175	8	8	5	05_F_M_TS.jpg	05_F_M_TM.jpg	05_F_S_TF.jpg	1	600	6	1	FIR	FIR	no	yes
dru	183	8	8	12	12_F_W_TS.jpg	12_F_W_TM.jpg	12_F_S_TF.jpg	1	1000	6	1	FIR	FIR	no	yes
dru	189	8	8	10	10_F_W_TS.jpg	10_F_W_TM.jpg	10_F_M_TF.jpg	0	3100	6	1	FIR	FIR	yes	yes
dru	1537	8	8	4	04_NF_RM_TS.jpg	04_NF_RM_TM.jpg	04_NF_WL_TF.jpg	0	1400	4	1	UIR	UIR	NA	yes
dru	1545	8	8	2	02_NF_RS_TS.jpg	02_NF_RS_TM.jpg	02_NF_DS_TF.jpg	1	900	4	1	UIR	UIR	NA	yes
dru	1553	8	8	3	03_NF_KM_TS.jpg	03_NF_KM_TM.jpg	03_NF_SM_TF.jpg	0	1200	4	1	UIR	UIR	NA	no
dru	1558	8	8	1	01_NF_MS_TS.jpg	01_NF_MS_TM.jpg	01_NF_AU_TF.jpg	1	6500	4	1	UIR	UIR	NA	yes
dru	198	9	9	12	12_F_W_TS.jpg	12_F_W_TM.jpg	12_F_S_TF.jpg	1	1100	6	1	FIR	FIR	no	yes
dru	203	9	9	9	09_F_S_TS.jpg	09_F_S_TM.jpg	09_F_W_TF.jpg	1	800	6	1	FIR	FIR	yes	no
dru	206	9	9	8	08_F_S_TS.jpg	08_F_S_TM.jpg	08_F_M_TF.jpg	1	600	6	1	FIR	FIR	yes	no
dru	207	9	9	10	10_F_W_TS.jpg	10_F_W_TM.jpg	10_F_M_TF.jpg	0	800	6	1	FIR	FIR	yes	yes
dru	210	9	9	5	05_F_M_TS.jpg	05_F_M_TM.jpg	05_F_S_TF.jpg	0	700	6	1	FIR	FIR	no	yes
dru	212	9	9	6	06_F_M_TS.jpg	06_F_M_TM.jpg	06_F_W_TF.jpg	1	2300	6	1	FIR	FIR	no	no
dru	1568	9	9	4	04_NF_RM_TS.jpg	04_NF_RM_TM.jpg	04_NF_WL_TF.jpg	0	1700	4	1	UIR	UIR	NA	yes
dru	1576	9	9	2	02_NF_RS_TS.jpg	02_NF_RS_TM.jpg	02_NF_DS_TF.jpg	1	900	4	1	UIR	UIR	NA	yes
dru	1577	9	9	1	01_NF_MS_TS.jpg	01_NF_MS_TM.jpg	01_NF_AU_TF.jpg	1	1200	4	1	UIR	UIR	NA	yes
dru	1584	9	9	3	03_NF_KM_TS.jpg	03_NF_KM_TM.jpg	03_NF_SM_TF.jpg	1	1000	4	1	UIR	UIR	NA	no
dru	218	10	10	9	09_F_S_TS.jpg	09_F_S_TM.jpg	09_F_W_TF.jpg	1	1000	6	1	FIR	FIR	yes	no
dru	221	10	10	10	10_F_W_TS.jpg	10_F_W_TM.jpg	10_F_M_TF.jpg	0	1200	6	1	FIR	FIR	yes	yes
dru	226	10	10	12	12_F_W_TS.jpg	12_F_W_TM.jpg	12_F_S_TF.jpg	1	700	6	1	FIR	FIR	no	yes
dru	228	10	10	8	08_F_S_TS.jpg	08_F_S_TM.jpg	08_F_M_TF.jpg	0	1400	6	1	FIR	FIR	yes	no
dru	235	10	10	6	06_F_M_TS.jpg	06_F_M_TM.jpg	06_F_W_TF.jpg	1	1700	6	1	FIR	FIR	no	no
dru	237	10	10	5	05_F_M_TS.jpg	05_F_M_TM.jpg	05_F_S_TF.jpg	0	600	6	1	FIR	FIR	no	yes
dru	1591	10	10	1	01_NF_MS_TS.jpg	01_NF_MS_TM.jpg	01_NF_AU_TF.jpg	1	600	4	1	UIR	UIR	NA	yes
dru	1598	10	10	2	02_NF_RS_TS.jpg	02_NF_RS_TM.jpg	02_NF_DS_TF.jpg	0	700	4	1	UIR	UIR	NA	yes
dru	1602	10	10	4	04_NF_RM_TS.jpg	04_NF_RM_TM.jpg	04_NF_WL_TF.jpg	1	900	4	1	UIR	UIR	NA	yes
dru	1608	10	10	3	03_NF_KM_TS.jpg	03_NF_KM_TM.jpg	03_NF_SM_TF.jpg	1	1200	4	1	UIR	UIR	NA	no
dru	244	11	11	6	06_F_M_TS.jpg	06_F_M_TM.jpg	06_F_W_TF.jpg	0	600	6	1	FIR	FIR	no	no
dru	251	11	11	5	05_F_M_TS.jpg	05_F_M_TM.jpg	05_F_S_TF.jpg	0	500	6	1	FIR	FIR	no	yes
dru	255	11	11	10	10_F_W_TS.jpg	10_F_W_TM.jpg	10_F_M_TF.jpg	0	600	6	1	FIR	FIR	yes	yes
dru	259	11	11	8	08_F_S_TS.jpg	08_F_S_TM.jpg	08_F_M_TF.jpg	0	700	6	1	FIR	FIR	yes	no
dru	262	11	11	12	12_F_W_TS.jpg	12_F_W_TM.jpg	12_F_S_TF.jpg	0	600	6	1	FIR	FIR	no	yes
dru	263	11	11	9	09_F_S_TS.jpg	09_F_S_TM.jpg	09_F_W_TF.jpg	1	1200	6	1	FIR	FIR	yes	no
dru	1609	11	11	1	01_NF_MS_TS.jpg	01_NF_MS_TM.jpg	01_NF_AU_TF.jpg	1	1200	8	2	UIR	FIR	NA	yes
dru	1611	11	1	6	06_NF_TJ_TS.jpg	06_NF_TJ_TM.jpg	06_NF_CM_TF.jpg	1	900	8	2	UIR	FIR	NA	yes
dru	1617	11	11	3	03_NF_KM_TS.jpg	03_NF_KM_TM.jpg	03_NF_SM_TF.jpg	1	1300	8	2	UIR	FIR	NA	no
dru	1621	11	1	5	05_NF_VS_TS.jpg	05_NF_VS_TM.jpg	05_NF_EP_TF.jpg	0	600	8	2	UIR	FIR	NA	NA
dru	1622	11	11	4	04_NF_RM_TS.jpg	04_NF_RM_TM.jpg	04_NF_WL_TF.jpg	0	1000	8	2	UIR	FIR	NA	yes
dru	1626	11	1	8	08_NF_GP_TS.jpg	08_NF_GP_TM.jpg	08_NF_NP_TF.jpg	1	1200	8	2	UIR	FIR	NA	yes
dru	1627	11	11	2	02_NF_RS_TS.jpg	02_NF_RS_TM.jpg	02_NF_DS_TF.jpg	1	1400	8	2	UIR	FIR	NA	yes
dru	1632	11	1	7	07_NF_WJ_TS.jpg	07_NF_WJ_TM.jpg	07_NF_PL_TF.jpg	1	1100	8	2	UIR	FIR	NA	yes
dru	266	12	12	9	09_F_S_TS.jpg	09_F_S_TM.jpg	09_F_W_TF.jpg	0	1100	6	1	FIR	FIR	yes	no
dru	269	12	12	12	12_F_W_TS.jpg	12_F_W_TM.jpg	12_F_S_TF.jpg	0	1000	6	1	FIR	FIR	no	yes
dru	274	12	12	10	10_F_W_TS.jpg	10_F_W_TM.jpg	10_F_M_TF.jpg	1	1800	6	1	FIR	FIR	yes	yes
dru	277	12	12	8	08_F_S_TS.jpg	08_F_S_TM.jpg	08_F_M_TF.jpg	0	3100	6	1	FIR	FIR	yes	no
dru	286	12	12	6	06_F_M_TS.jpg	06_F_M_TM.jpg	06_F_W_TF.jpg	1	900	6	1	FIR	FIR	no	no
dru	288	12	12	5	05_F_M_TS.jpg	05_F_M_TM.jpg	05_F_S_TF.jpg	1	2400	6	1	FIR	FIR	no	yes
dru	1635	12	2	8	08_NF_GP_TS.jpg	08_NF_GP_TM.jpg	08_NF_NP_TF.jpg	0	17000	8	2	UIR	FIR	NA	yes
dru	1638	12	2	7	07_NF_WJ_TS.jpg	07_NF_WJ_TM.jpg	07_NF_PL_TF.jpg	1	1000	8	2	UIR	FIR	NA	yes
dru	1639	12	12	2	02_NF_RS_TS.jpg	02_NF_RS_TM.jpg	02_NF_DS_TF.jpg	1	900	8	2	UIR	FIR	NA	yes
dru	1640	12	2	5	05_NF_VS_TS.jpg	05_NF_VS_TM.jpg	05_NF_EP_TF.jpg	0	1200	8	2	UIR	FIR	NA	NA
dru	1642	12	2	6	06_NF_TJ_TS.jpg	06_NF_TJ_TM.jpg	06_NF_CM_TF.jpg	1	1100	8	2	UIR	FIR	NA	yes
dru	1643	12	12	1	01_NF_MS_TS.jpg	01_NF_MS_TM.jpg	01_NF_AU_TF.jpg	0	900	8	2	UIR	FIR	NA	yes
dru	1651	12	12	4	04_NF_RM_TS.jpg	04_NF_RM_TM.jpg	04_NF_WL_TF.jpg	0	1000	8	2	UIR	FIR	NA	yes
dru	1652	12	12	3	03_NF_KM_TS.jpg	03_NF_KM_TM.jpg	03_NF_SM_TF.jpg	1	24200	8	2	UIR	FIR	NA	no
dru	291	13	13	12	12_F_W_TS.jpg	12_F_W_TM.jpg	12_F_S_TF.jpg	0	1500	6	1	FIR	FIR	no	yes
dru	294	13	13	5	05_F_M_TS.jpg	05_F_M_TM.jpg	05_F_S_TF.jpg	0	800	6	1	FIR	FIR	no	yes
dru	295	13	13	6	06_F_M_TS.jpg	06_F_M_TM.jpg	06_F_W_TF.jpg	1	1000	6	1	FIR	FIR	no	no
dru	301	13	13	8	08_F_S_TS.jpg	08_F_S_TM.jpg	08_F_M_TF.jpg	1	3000	6	1	FIR	FIR	yes	no
dru	305	13	13	10	10_F_W_TS.jpg	10_F_W_TM.jpg	10_F_M_TF.jpg	0	1000	6	1	FIR	FIR	yes	yes
dru	307	13	13	9	09_F_S_TS.jpg	09_F_S_TM.jpg	09_F_W_TF.jpg	0	800	6	1	FIR	FIR	yes	no
dru	1658	13	13	3	03_NF_KM_TS.jpg	03_NF_KM_TM.jpg	03_NF_SM_TF.jpg	1	700	8	2	UIR	FIR	NA	no
dru	1659	13	3	5	05_NF_VS_TS.jpg	05_NF_VS_TM.jpg	05_NF_EP_TF.jpg	0	600	8	2	UIR	FIR	NA	NA
dru	1663	13	3	7	07_NF_WJ_TS.jpg	07_NF_WJ_TM.jpg	07_NF_PL_TF.jpg	1	1200	8	2	UIR	FIR	NA	yes
dru	1669	13	13	4	04_NF_RM_TS.jpg	04_NF_RM_TM.jpg	04_NF_WL_TF.jpg	0	800	8	2	UIR	FIR	NA	yes
dru	1671	13	3	8	08_NF_GP_TS.jpg	08_NF_GP_TM.jpg	08_NF_NP_TF.jpg	0	900	8	2	UIR	FIR	NA	yes
dru	1676	13	3	6	06_NF_TJ_TS.jpg	06_NF_TJ_TM.jpg	06_NF_CM_TF.jpg	1	1000	8	2	UIR	FIR	NA	yes
dru	1678	13	13	1	01_NF_MS_TS.jpg	01_NF_MS_TM.jpg	01_NF_AU_TF.jpg	1	1000	8	2	UIR	FIR	NA	yes
dru	1679	13	13	2	02_NF_RS_TS.jpg	02_NF_RS_TM.jpg	02_NF_DS_TF.jpg	0	1100	8	2	UIR	FIR	NA	yes
dru	317	14	14	6	06_F_M_TS.jpg	06_F_M_TM.jpg	06_F_W_TF.jpg	0	1100	6	1	FIR	FIR	no	no
dru	320	14	14	8	08_F_S_TS.jpg	08_F_S_TM.jpg	08_F_M_TF.jpg	1	700	6	1	FIR	FIR	yes	no
dru	326	14	14	12	12_F_W_TS.jpg	12_F_W_TM.jpg	12_F_S_TF.jpg	0	1300	6	1	FIR	FIR	no	yes
dru	327	14	14	5	05_F_M_TS.jpg	05_F_M_TM.jpg	05_F_S_TF.jpg	0	1200	6	1	FIR	FIR	no	yes
dru	330	14	14	10	10_F_W_TS.jpg	10_F_W_TM.jpg	10_F_M_TF.jpg	0	2800	6	1	FIR	FIR	yes	yes
dru	336	14	14	9	09_F_S_TS.jpg	09_F_S_TM.jpg	09_F_W_TF.jpg	1	1300	6	1	FIR	FIR	yes	no
dru	1685	14	4	8	08_NF_GP_TS.jpg	08_NF_GP_TM.jpg	08_NF_NP_TF.jpg	0	600	8	2	UIR	FIR	NA	yes
dru	1687	14	14	1	01_NF_MS_TS.jpg	01_NF_MS_TM.jpg	01_NF_AU_TF.jpg	0	1400	8	2	UIR	FIR	NA	yes
dru	1688	14	14	4	04_NF_RM_TS.jpg	04_NF_RM_TM.jpg	04_NF_WL_TF.jpg	1	800	8	2	UIR	FIR	NA	yes
dru	1690	14	14	3	03_NF_KM_TS.jpg	03_NF_KM_TM.jpg	03_NF_SM_TF.jpg	1	1100	8	2	UIR	FIR	NA	no
dru	1692	14	4	6	06_NF_TJ_TS.jpg	06_NF_TJ_TM.jpg	06_NF_CM_TF.jpg	1	700	8	2	UIR	FIR	NA	yes
dru	1694	14	4	7	07_NF_WJ_TS.jpg	07_NF_WJ_TM.jpg	07_NF_PL_TF.jpg	1	600	8	2	UIR	FIR	NA	yes
dru	1698	14	4	5	05_NF_VS_TS.jpg	05_NF_VS_TM.jpg	05_NF_EP_TF.jpg	0	800	8	2	UIR	FIR	NA	NA
dru	1700	14	14	2	02_NF_RS_TS.jpg	02_NF_RS_TM.jpg	02_NF_DS_TF.jpg	0	1000	8	2	UIR	FIR	NA	yes
dru	337	15	15	5	05_F_M_TS.jpg	05_F_M_TM.jpg	05_F_S_TF.jpg	0	800	6	1	FIR	FIR	no	yes
dru	342	15	15	8	08_F_S_TS.jpg	08_F_S_TM.jpg	08_F_M_TF.jpg	0	3800	6	1	FIR	FIR	yes	no
dru	344	15	15	6	06_F_M_TS.jpg	06_F_M_TM.jpg	06_F_W_TF.jpg	1	700	6	1	FIR	FIR	no	no
dru	355	15	15	12	12_F_W_TS.jpg	12_F_W_TM.jpg	12_F_S_TF.jpg	0	1000	6	1	FIR	FIR	no	yes
dru	357	15	15	9	09_F_S_TS.jpg	09_F_S_TM.jpg	09_F_W_TF.jpg	0	1700	6	1	FIR	FIR	yes	no
dru	359	15	15	10	10_F_W_TS.jpg	10_F_W_TM.jpg	10_F_M_TF.jpg	1	1100	6	1	FIR	FIR	yes	yes
dru	1708	15	5	5	05_NF_VS_TS.jpg	05_NF_VS_TM.jpg	05_NF_EP_TF.jpg	0	1200	8	2	UIR	FIR	NA	NA
dru	1710	15	15	1	01_NF_MS_TS.jpg	01_NF_MS_TM.jpg	01_NF_AU_TF.jpg	0	600	8	2	UIR	FIR	NA	yes
dru	1713	15	15	3	03_NF_KM_TS.jpg	03_NF_KM_TM.jpg	03_NF_SM_TF.jpg	1	800	8	2	UIR	FIR	NA	no
dru	1714	15	5	6	06_NF_TJ_TS.jpg	06_NF_TJ_TM.jpg	06_NF_CM_TF.jpg	1	1500	8	2	UIR	FIR	NA	yes
dru	1716	15	15	4	04_NF_RM_TS.jpg	04_NF_RM_TM.jpg	04_NF_WL_TF.jpg	0	1600	8	2	UIR	FIR	NA	yes
dru	1717	15	5	7	07_NF_WJ_TS.jpg	07_NF_WJ_TM.jpg	07_NF_PL_TF.jpg	1	900	8	2	UIR	FIR	NA	yes
dru	1719	15	15	2	02_NF_RS_TS.jpg	02_NF_RS_TM.jpg	02_NF_DS_TF.jpg	0	1200	8	2	UIR	FIR	NA	yes
dru	1721	15	5	8	08_NF_GP_TS.jpg	08_NF_GP_TM.jpg	08_NF_NP_TF.jpg	0	1300	8	2	UIR	FIR	NA	yes
dru	364	16	16	12	12_F_W_TS.jpg	12_F_W_TM.jpg	12_F_S_TF.jpg	1	900	6	1	FIR	FIR	no	yes
dru	368	16	16	8	08_F_S_TS.jpg	08_F_S_TM.jpg	08_F_M_TF.jpg	1	600	6	1	FIR	FIR	yes	no
dru	369	16	16	6	06_F_M_TS.jpg	06_F_M_TM.jpg	06_F_W_TF.jpg	1	2000	6	1	FIR	FIR	no	no
dru	372	16	16	5	05_F_M_TS.jpg	05_F_M_TM.jpg	05_F_S_TF.jpg	0	1300	6	1	FIR	FIR	no	yes
dru	374	16	16	9	09_F_S_TS.jpg	09_F_S_TM.jpg	09_F_W_TF.jpg	1	2800	6	1	FIR	FIR	yes	no
dru	380	16	16	10	10_F_W_TS.jpg	10_F_W_TM.jpg	10_F_M_TF.jpg	0	1300	6	1	FIR	FIR	yes	yes
dru	1732	16	6	8	08_NF_GP_TS.jpg	08_NF_GP_TM.jpg	08_NF_NP_TF.jpg	1	1000	8	2	UIR	FIR	NA	yes
dru	1733	16	6	7	07_NF_WJ_TS.jpg	07_NF_WJ_TM.jpg	07_NF_PL_TF.jpg	1	700	8	2	UIR	FIR	NA	yes
dru	1734	16	6	6	06_NF_TJ_TS.jpg	06_NF_TJ_TM.jpg	06_NF_CM_TF.jpg	1	900	8	2	UIR	FIR	NA	yes
dru	1736	16	16	3	03_NF_KM_TS.jpg	03_NF_KM_TM.jpg	03_NF_SM_TF.jpg	1	800	8	2	UIR	FIR	NA	no
dru	1738	16	16	4	04_NF_RM_TS.jpg	04_NF_RM_TM.jpg	04_NF_WL_TF.jpg	0	1100	8	2	UIR	FIR	NA	yes
dru	1740	16	16	1	01_NF_MS_TS.jpg	01_NF_MS_TM.jpg	01_NF_AU_TF.jpg	1	700	8	2	UIR	FIR	NA	yes
dru	1751	16	16	2	02_NF_RS_TS.jpg	02_NF_RS_TM.jpg	02_NF_DS_TF.jpg	1	500	8	2	UIR	FIR	NA	yes
dru	1752	16	6	5	05_NF_VS_TS.jpg	05_NF_VS_TM.jpg	05_NF_EP_TF.jpg	0	800	8	2	UIR	FIR	NA	NA
dru	386	17	17	10	10_F_W_TS.jpg	10_F_W_TM.jpg	10_F_M_TF.jpg	1	800	6	1	FIR	FIR	yes	yes
dru	391	17	17	8	08_F_S_TS.jpg	08_F_S_TM.jpg	08_F_M_TF.jpg	0	1000	6	1	FIR	FIR	yes	no
dru	397	17	17	9	09_F_S_TS.jpg	09_F_S_TM.jpg	09_F_W_TF.jpg	1	1300	6	1	FIR	FIR	yes	no
dru	398	17	17	6	06_F_M_TS.jpg	06_F_M_TM.jpg	06_F_W_TF.jpg	0	1600	6	1	FIR	FIR	no	no
dru	400	17	17	12	12_F_W_TS.jpg	12_F_W_TM.jpg	12_F_S_TF.jpg	0	1600	6	1	FIR	FIR	no	yes
dru	402	17	17	5	05_F_M_TS.jpg	05_F_M_TM.jpg	05_F_S_TF.jpg	0	700	6	1	FIR	FIR	no	yes
dru	1754	17	17	3	03_NF_KM_TS.jpg	03_NF_KM_TM.jpg	03_NF_SM_TF.jpg	1	600	8	2	UIR	FIR	NA	no
dru	1756	17	7	5	05_NF_VS_TS.jpg	05_NF_VS_TM.jpg	05_NF_EP_TF.jpg	0	1400	8	2	UIR	FIR	NA	NA
dru	1759	17	7	8	08_NF_GP_TS.jpg	08_NF_GP_TM.jpg	08_NF_NP_TF.jpg	0	800	8	2	UIR	FIR	NA	yes
dru	1762	17	17	2	02_NF_RS_TS.jpg	02_NF_RS_TM.jpg	02_NF_DS_TF.jpg	0	1000	8	2	UIR	FIR	NA	yes
dru	1766	17	17	4	04_NF_RM_TS.jpg	04_NF_RM_TM.jpg	04_NF_WL_TF.jpg	1	900	8	2	UIR	FIR	NA	yes
dru	1768	17	7	6	06_NF_TJ_TS.jpg	06_NF_TJ_TM.jpg	06_NF_CM_TF.jpg	0	1100	8	2	UIR	FIR	NA	yes
dru	1772	17	17	1	01_NF_MS_TS.jpg	01_NF_MS_TM.jpg	01_NF_AU_TF.jpg	0	600	8	2	UIR	FIR	NA	yes
dru	1774	17	7	7	07_NF_WJ_TS.jpg	07_NF_WJ_TM.jpg	07_NF_PL_TF.jpg	0	1100	8	2	UIR	FIR	NA	yes
dru	411	18	18	10	10_F_W_TS.jpg	10_F_W_TM.jpg	10_F_M_TF.jpg	1	1400	6	1	FIR	FIR	yes	yes
dru	413	18	18	12	12_F_W_TS.jpg	12_F_W_TM.jpg	12_F_S_TF.jpg	0	700	6	1	FIR	FIR	no	yes
dru	419	18	18	5	05_F_M_TS.jpg	05_F_M_TM.jpg	05_F_S_TF.jpg	1	1200	6	1	FIR	FIR	no	yes
dru	421	18	18	8	08_F_S_TS.jpg	08_F_S_TM.jpg	08_F_M_TF.jpg	0	1000	6	1	FIR	FIR	yes	no
dru	422	18	18	6	06_F_M_TS.jpg	06_F_M_TM.jpg	06_F_W_TF.jpg	1	800	6	1	FIR	FIR	no	no
dru	428	18	18	9	09_F_S_TS.jpg	09_F_S_TM.jpg	09_F_W_TF.jpg	1	1900	6	1	FIR	FIR	yes	no
dru	1777	18	8	7	07_NF_WJ_TS.jpg	07_NF_WJ_TM.jpg	07_NF_PL_TF.jpg	1	1000	8	2	UIR	FIR	NA	yes
dru	1780	18	8	6	06_NF_TJ_TS.jpg	06_NF_TJ_TM.jpg	06_NF_CM_TF.jpg	0	2000	8	2	UIR	FIR	NA	yes
dru	1783	18	8	5	05_NF_VS_TS.jpg	05_NF_VS_TM.jpg	05_NF_EP_TF.jpg	0	1300	8	2	UIR	FIR	NA	NA
dru	1784	18	18	1	01_NF_MS_TS.jpg	01_NF_MS_TM.jpg	01_NF_AU_TF.jpg	1	6700	8	2	UIR	FIR	NA	yes
dru	1786	18	8	8	08_NF_GP_TS.jpg	08_NF_GP_TM.jpg	08_NF_NP_TF.jpg	1	3200	8	2	UIR	FIR	NA	yes
dru	1788	18	18	2	02_NF_RS_TS.jpg	02_NF_RS_TM.jpg	02_NF_DS_TF.jpg	1	1000	8	2	UIR	FIR	NA	yes
dru	1790	18	18	4	04_NF_RM_TS.jpg	04_NF_RM_TM.jpg	04_NF_WL_TF.jpg	0	4700	8	2	UIR	FIR	NA	yes
dru	1796	18	18	3	03_NF_KM_TS.jpg	03_NF_KM_TM.jpg	03_NF_SM_TF.jpg	1	1800	8	2	UIR	FIR	NA	no
dru	443	19	19	6	06_F_M_TS.jpg	06_F_M_TM.jpg	06_F_W_TF.jpg	1	1200	6	1	FIR	FIR	no	no
dru	446	19	19	8	08_F_S_TS.jpg	08_F_S_TM.jpg	08_F_M_TF.jpg	0	1400	6	1	FIR	FIR	yes	no
dru	447	19	19	12	12_F_W_TS.jpg	12_F_W_TM.jpg	12_F_S_TF.jpg	0	900	6	1	FIR	FIR	no	yes
dru	450	19	19	9	09_F_S_TS.jpg	09_F_S_TM.jpg	09_F_W_TF.jpg	0	1000	6	1	FIR	FIR	yes	no
dru	452	19	19	5	05_F_M_TS.jpg	05_F_M_TM.jpg	05_F_S_TF.jpg	1	500	6	1	FIR	FIR	no	yes
dru	456	19	19	10	10_F_W_TS.jpg	10_F_W_TM.jpg	10_F_M_TF.jpg	0	1400	6	1	FIR	FIR	yes	yes
dru	1804	19	19	3	03_NF_KM_TS.jpg	03_NF_KM_TM.jpg	03_NF_SM_TF.jpg	1	900	8	2	UIR	FIR	NA	no
dru	1805	19	19	1	01_NF_MS_TS.jpg	01_NF_MS_TM.jpg	01_NF_AU_TF.jpg	1	800	8	2	UIR	FIR	NA	yes
dru	1807	19	9	6	06_NF_TJ_TS.jpg	06_NF_TJ_TM.jpg	06_NF_CM_TF.jpg	0	1100	8	2	UIR	FIR	NA	yes
dru	1811	19	9	7	07_NF_WJ_TS.jpg	07_NF_WJ_TM.jpg	07_NF_PL_TF.jpg	1	900	8	2	UIR	FIR	NA	yes
dru	1813	19	9	5	05_NF_VS_TS.jpg	05_NF_VS_TM.jpg	05_NF_EP_TF.jpg	0	900	8	2	UIR	FIR	NA	NA
dru	1815	19	9	8	08_NF_GP_TS.jpg	08_NF_GP_TM.jpg	08_NF_NP_TF.jpg	0	800	8	2	UIR	FIR	NA	yes
dru	1820	19	19	4	04_NF_RM_TS.jpg	04_NF_RM_TM.jpg	04_NF_WL_TF.jpg	0	800	8	2	UIR	FIR	NA	yes
dru	1824	19	19	2	02_NF_RS_TS.jpg	02_NF_RS_TM.jpg	02_NF_DS_TF.jpg	0	6500	8	2	UIR	FIR	NA	yes
dru	457	20	20	8	08_F_S_TS.jpg	08_F_S_TM.jpg	08_F_M_TF.jpg	0	2700	6	1	FIR	FIR	yes	no
dru	461	20	20	9	09_F_S_TS.jpg	09_F_S_TM.jpg	09_F_W_TF.jpg	0	700	6	1	FIR	FIR	yes	no
dru	466	20	20	5	05_F_M_TS.jpg	05_F_M_TM.jpg	05_F_S_TF.jpg	1	3700	6	1	FIR	FIR	no	yes
dru	467	20	20	10	10_F_W_TS.jpg	10_F_W_TM.jpg	10_F_M_TF.jpg	1	1000	6	1	FIR	FIR	yes	yes
dru	468	20	20	6	06_F_M_TS.jpg	06_F_M_TM.jpg	06_F_W_TF.jpg	1	1200	6	1	FIR	FIR	no	no
dru	475	20	20	12	12_F_W_TS.jpg	12_F_W_TM.jpg	12_F_S_TF.jpg	0	1300	6	1	FIR	FIR	no	yes
dru	1825	20	10	8	08_NF_GP_TS.jpg	08_NF_GP_TM.jpg	08_NF_NP_TF.jpg	1	600	8	2	UIR	FIR	NA	yes
dru	1827	20	20	3	03_NF_KM_TS.jpg	03_NF_KM_TM.jpg	03_NF_SM_TF.jpg	0	600	8	2	UIR	FIR	NA	no
dru	1829	20	20	4	04_NF_RM_TS.jpg	04_NF_RM_TM.jpg	04_NF_WL_TF.jpg	1	600	8	2	UIR	FIR	NA	yes
dru	1832	20	10	5	05_NF_VS_TS.jpg	05_NF_VS_TM.jpg	05_NF_EP_TF.jpg	1	900	8	2	UIR	FIR	NA	NA
dru	1833	20	10	7	07_NF_WJ_TS.jpg	07_NF_WJ_TM.jpg	07_NF_PL_TF.jpg	1	1000	8	2	UIR	FIR	NA	yes
dru	1841	20	20	1	01_NF_MS_TS.jpg	01_NF_MS_TM.jpg	01_NF_AU_TF.jpg	1	2000	8	2	UIR	FIR	NA	yes
dru	1844	20	20	2	02_NF_RS_TS.jpg	02_NF_RS_TM.jpg	02_NF_DS_TF.jpg	1	900	8	2	UIR	FIR	NA	yes
dru	1846	20	10	6	06_NF_TJ_TS.jpg	06_NF_TJ_TM.jpg	06_NF_CM_TF.jpg	0	900	8	2	UIR	FIR	NA	yes
dru	485	21	21	10	10_F_W_TS.jpg	10_F_W_TM.jpg	10_F_M_TF.jpg	1	900	6	1	FIR	FIR	yes	yes
dru	487	21	21	8	08_F_S_TS.jpg	08_F_S_TM.jpg	08_F_M_TF.jpg	1	800	6	1	FIR	FIR	yes	no
dru	492	21	21	9	09_F_S_TS.jpg	09_F_S_TM.jpg	09_F_W_TF.jpg	1	1500	6	1	FIR	FIR	yes	no
dru	494	21	21	6	06_F_M_TS.jpg	06_F_M_TM.jpg	06_F_W_TF.jpg	0	1700	6	1	FIR	FIR	no	no
dru	497	21	21	12	12_F_W_TS.jpg	12_F_W_TM.jpg	12_F_S_TF.jpg	0	2300	6	1	FIR	FIR	no	yes
dru	502	21	21	5	05_F_M_TS.jpg	05_F_M_TM.jpg	05_F_S_TF.jpg	0	800	6	1	FIR	FIR	no	yes
dru	505	22	22	9	09_F_S_TS.jpg	09_F_S_TM.jpg	09_F_W_TF.jpg	1	4300	6	1	FIR	FIR	yes	no
dru	507	22	22	10	10_F_W_TS.jpg	10_F_W_TM.jpg	10_F_M_TF.jpg	1	1600	6	1	FIR	FIR	yes	yes
dru	512	22	22	8	08_F_S_TS.jpg	08_F_S_TM.jpg	08_F_M_TF.jpg	0	900	6	1	FIR	FIR	yes	no
dru	517	22	22	5	05_F_M_TS.jpg	05_F_M_TM.jpg	05_F_S_TF.jpg	0	1800	6	1	FIR	FIR	no	yes
dru	522	22	22	12	12_F_W_TS.jpg	12_F_W_TM.jpg	12_F_S_TF.jpg	0	1500	6	1	FIR	FIR	no	yes
dru	524	22	22	6	06_F_M_TS.jpg	06_F_M_TM.jpg	06_F_W_TF.jpg	0	2500	6	1	FIR	FIR	no	no
dru	531	23	23	10	10_F_W_TS.jpg	10_F_W_TM.jpg	10_F_M_TF.jpg	0	10600	6	1	FIR	FIR	yes	yes
dru	532	23	23	8	08_F_S_TS.jpg	08_F_S_TM.jpg	08_F_M_TF.jpg	1	500	6	1	FIR	FIR	yes	no
dru	533	23	23	9	09_F_S_TS.jpg	09_F_S_TM.jpg	09_F_W_TF.jpg	0	700	6	1	FIR	FIR	yes	no
dru	538	23	23	6	06_F_M_TS.jpg	06_F_M_TM.jpg	06_F_W_TF.jpg	1	900	6	1	FIR	FIR	no	no
dru	542	23	23	12	12_F_W_TS.jpg	12_F_W_TM.jpg	12_F_S_TF.jpg	0	1000	6	1	FIR	FIR	no	yes
dru	545	23	23	5	05_F_M_TS.jpg	05_F_M_TM.jpg	05_F_S_TF.jpg	1	1100	6	1	FIR	FIR	no	yes
dru	557	24	24	5	05_F_M_TS.jpg	05_F_M_TM.jpg	05_F_S_TF.jpg	1	1100	6	1	FIR	FIR	no	yes
dru	561	24	24	9	09_F_S_TS.jpg	09_F_S_TM.jpg	09_F_W_TF.jpg	1	1300	6	1	FIR	FIR	yes	no
dru	562	24	24	8	08_F_S_TS.jpg	08_F_S_TM.jpg	08_F_M_TF.jpg	0	1200	6	1	FIR	FIR	yes	no
dru	565	24	24	12	12_F_W_TS.jpg	12_F_W_TM.jpg	12_F_S_TF.jpg	0	1400	6	1	FIR	FIR	no	yes
dru	566	24	24	6	06_F_M_TS.jpg	06_F_M_TM.jpg	06_F_W_TF.jpg	0	700	6	1	FIR	FIR	no	no
dru	574	24	24	10	10_F_W_TS.jpg	10_F_W_TM.jpg	10_F_M_TF.jpg	0	1000	6	1	FIR	FIR	yes	yes
dru	579	25	25	12	12_F_W_TS.jpg	12_F_W_TM.jpg	12_F_S_TF.jpg	1	600	6	1	FIR	FIR	no	yes
dru	588	25	25	6	06_F_M_TS.jpg	06_F_M_TM.jpg	06_F_W_TF.jpg	1	2200	6	1	FIR	FIR	no	no
dru	590	25	25	5	05_F_M_TS.jpg	05_F_M_TM.jpg	05_F_S_TF.jpg	0	1100	6	1	FIR	FIR	no	yes
dru	592	25	25	10	10_F_W_TS.jpg	10_F_W_TM.jpg	10_F_M_TF.jpg	0	900	6	1	FIR	FIR	yes	yes
dru	594	25	25	8	08_F_S_TS.jpg	08_F_S_TM.jpg	08_F_M_TF.jpg	1	700	6	1	FIR	FIR	yes	no
dru	596	25	25	9	09_F_S_TS.jpg	09_F_S_TM.jpg	09_F_W_TF.jpg	1	1000	6	1	FIR	FIR	yes	no
dru	602	26	26	12	12_F_W_TS.jpg	12_F_W_TM.jpg	12_F_S_TF.jpg	0	1500	6	1	FIR	FIR	no	yes
dru	610	26	26	10	10_F_W_TS.jpg	10_F_W_TM.jpg	10_F_M_TF.jpg	0	1400	6	1	FIR	FIR	yes	yes
dru	612	26	26	6	06_F_M_TS.jpg	06_F_M_TM.jpg	06_F_W_TF.jpg	1	3600	6	1	FIR	FIR	no	no
dru	615	26	26	9	09_F_S_TS.jpg	09_F_S_TM.jpg	09_F_W_TF.jpg	0	500	6	1	FIR	FIR	yes	no
dru	618	26	26	8	08_F_S_TS.jpg	08_F_S_TM.jpg	08_F_M_TF.jpg	1	6900	6	1	FIR	FIR	yes	no
dru	622	26	26	5	05_F_M_TS.jpg	05_F_M_TM.jpg	05_F_S_TF.jpg	1	900	6	1	FIR	FIR	no	yes
dru	626	27	27	9	09_F_S_TS.jpg	09_F_S_TM.jpg	09_F_W_TF.jpg	1	900	6	1	FIR	FIR	yes	no
dru	631	27	27	10	10_F_W_TS.jpg	10_F_W_TM.jpg	10_F_M_TF.jpg	1	900	6	1	FIR	FIR	yes	yes
dru	632	27	27	5	05_F_M_TS.jpg	05_F_M_TM.jpg	05_F_S_TF.jpg	0	1000	6	1	FIR	FIR	no	yes
dru	636	27	27	6	06_F_M_TS.jpg	06_F_M_TM.jpg	06_F_W_TF.jpg	1	1100	6	1	FIR	FIR	no	no
dru	643	27	27	12	12_F_W_TS.jpg	12_F_W_TM.jpg	12_F_S_TF.jpg	1	1900	6	1	FIR	FIR	no	yes
dru	648	27	27	8	08_F_S_TS.jpg	08_F_S_TM.jpg	08_F_M_TF.jpg	1	6500	6	1	FIR	FIR	yes	no
dru	650	28	28	8	08_F_S_TS.jpg	08_F_S_TM.jpg	08_F_M_TF.jpg	0	1500	6	1	FIR	FIR	yes	no
dru	653	28	28	5	05_F_M_TS.jpg	05_F_M_TM.jpg	05_F_S_TF.jpg	0	1800	6	1	FIR	FIR	no	yes
dru	658	28	28	6	06_F_M_TS.jpg	06_F_M_TM.jpg	06_F_W_TF.jpg	1	900	6	1	FIR	FIR	no	no
dru	659	28	28	10	10_F_W_TS.jpg	10_F_W_TM.jpg	10_F_M_TF.jpg	1	3800	6	1	FIR	FIR	yes	yes
dru	663	28	28	12	12_F_W_TS.jpg	12_F_W_TM.jpg	12_F_S_TF.jpg	0	1100	6	1	FIR	FIR	no	yes
dru	667	28	28	9	09_F_S_TS.jpg	09_F_S_TM.jpg	09_F_W_TF.jpg	1	800	6	1	FIR	FIR	yes	no
dru	674	29	29	6	06_F_M_TS.jpg	06_F_M_TM.jpg	06_F_W_TF.jpg	1	2300	6	1	FIR	FIR	no	no
dru	676	29	29	12	12_F_W_TS.jpg	12_F_W_TM.jpg	12_F_S_TF.jpg	0	1100	6	1	FIR	FIR	no	yes
dru	678	29	29	10	10_F_W_TS.jpg	10_F_W_TM.jpg	10_F_M_TF.jpg	1	900	6	1	FIR	FIR	yes	yes
dru	680	29	29	5	05_F_M_TS.jpg	05_F_M_TM.jpg	05_F_S_TF.jpg	1	900	6	1	FIR	FIR	no	yes
dru	683	29	29	8	08_F_S_TS.jpg	08_F_S_TM.jpg	08_F_M_TF.jpg	1	900	6	1	FIR	FIR	yes	no
dru	692	29	29	9	09_F_S_TS.jpg	09_F_S_TM.jpg	09_F_W_TF.jpg	1	1200	6	1	FIR	FIR	yes	no
dru	699	30	30	9	09_F_S_TS.jpg	09_F_S_TM.jpg	09_F_W_TF.jpg	0	1400	6	1	FIR	FIR	yes	no
dru	708	30	30	8	08_F_S_TS.jpg	08_F_S_TM.jpg	08_F_M_TF.jpg	1	600	6	1	FIR	FIR	yes	no
dru	711	30	30	5	05_F_M_TS.jpg	05_F_M_TM.jpg	05_F_S_TF.jpg	0	1700	6	1	FIR	FIR	no	yes
dru	712	30	30	12	12_F_W_TS.jpg	12_F_W_TM.jpg	12_F_S_TF.jpg	0	900	6	1	FIR	FIR	no	yes
dru	716	30	30	6	06_F_M_TS.jpg	06_F_M_TM.jpg	06_F_W_TF.jpg	1	1700	6	1	FIR	FIR	no	no
dru	720	30	30	10	10_F_W_TS.jpg	10_F_W_TM.jpg	10_F_M_TF.jpg	0	1000	6	1	FIR	FIR	yes	yes
dru	724	31	31	6	06_F_M_TS.jpg	06_F_M_TM.jpg	06_F_W_TF.jpg	0	1300	6	1	FIR	FIR	no	no
dru	727	31	31	9	09_F_S_TS.jpg	09_F_S_TM.jpg	09_F_W_TF.jpg	1	1300	6	1	FIR	FIR	yes	no
dru	728	31	31	10	10_F_W_TS.jpg	10_F_W_TM.jpg	10_F_M_TF.jpg	0	900	6	1	FIR	FIR	yes	yes
dru	732	31	31	12	12_F_W_TS.jpg	12_F_W_TM.jpg	12_F_S_TF.jpg	0	1800	6	1	FIR	FIR	no	yes
dru	737	31	31	5	05_F_M_TS.jpg	05_F_M_TM.jpg	05_F_S_TF.jpg	0	1000	6	1	FIR	FIR	no	yes
dru	744	31	31	8	08_F_S_TS.jpg	08_F_S_TM.jpg	08_F_M_TF.jpg	1	1200	6	1	FIR	FIR	yes	no
dru	754	32	32	6	06_F_M_TS.jpg	06_F_M_TM.jpg	06_F_W_TF.jpg	0	1500	6	1	FIR	FIR	no	no
dru	756	32	32	8	08_F_S_TS.jpg	08_F_S_TM.jpg	08_F_M_TF.jpg	1	2200	6	1	FIR	FIR	yes	no
dru	757	32	32	5	05_F_M_TS.jpg	05_F_M_TM.jpg	05_F_S_TF.jpg	0	1200	6	1	FIR	FIR	no	yes
dru	760	32	32	12	12_F_W_TS.jpg	12_F_W_TM.jpg	12_F_S_TF.jpg	0	1600	6	1	FIR	FIR	no	yes
dru	765	32	32	9	09_F_S_TS.jpg	09_F_S_TM.jpg	09_F_W_TF.jpg	0	1100	6	1	FIR	FIR	yes	no
dru	766	32	32	10	10_F_W_TS.jpg	10_F_W_TM.jpg	10_F_M_TF.jpg	1	700	6	1	FIR	FIR	yes	yes
dru	774	33	33	12	12_F_W_TS.jpg	12_F_W_TM.jpg	12_F_S_TF.jpg	0	900	6	1	FIR	FIR	no	yes
dru	776	33	33	9	09_F_S_TS.jpg	09_F_S_TM.jpg	09_F_W_TF.jpg	0	1000	6	1	FIR	FIR	yes	no
dru	778	33	33	10	10_F_W_TS.jpg	10_F_W_TM.jpg	10_F_M_TF.jpg	0	1100	6	1	FIR	FIR	yes	yes
dru	779	33	33	5	05_F_M_TS.jpg	05_F_M_TM.jpg	05_F_S_TF.jpg	0	2000	6	1	FIR	FIR	no	yes
dru	781	33	33	8	08_F_S_TS.jpg	08_F_S_TM.jpg	08_F_M_TF.jpg	1	2200	6	1	FIR	FIR	yes	no
dru	784	33	33	6	06_F_M_TS.jpg	06_F_M_TM.jpg	06_F_W_TF.jpg	1	1900	6	1	FIR	FIR	no	no
dru	804	34	34	10	10_F_W_TS.jpg	10_F_W_TM.jpg	10_F_M_TF.jpg	1	1300	6	1	FIR	FIR	yes	yes
dru	805	34	34	9	09_F_S_TS.jpg	09_F_S_TM.jpg	09_F_W_TF.jpg	0	1100	6	1	FIR	FIR	yes	no
dru	806	34	34	8	08_F_S_TS.jpg	08_F_S_TM.jpg	08_F_M_TF.jpg	1	1100	6	1	FIR	FIR	yes	no
dru	807	34	34	5	05_F_M_TS.jpg	05_F_M_TM.jpg	05_F_S_TF.jpg	0	800	6	1	FIR	FIR	no	yes
dru	808	34	34	12	12_F_W_TS.jpg	12_F_W_TM.jpg	12_F_S_TF.jpg	0	1500	6	1	FIR	FIR	no	yes
dru	812	34	34	6	06_F_M_TS.jpg	06_F_M_TM.jpg	06_F_W_TF.jpg	1	1200	6	1	FIR	FIR	no	no
dru	822	35	35	12	12_F_W_TS.jpg	12_F_W_TM.jpg	12_F_S_TF.jpg	1	1400	6	1	FIR	FIR	no	yes
dru	824	35	35	9	09_F_S_TS.jpg	09_F_S_TM.jpg	09_F_W_TF.jpg	1	1200	6	1	FIR	FIR	yes	no
dru	826	35	35	8	08_F_S_TS.jpg	08_F_S_TM.jpg	08_F_M_TF.jpg	1	1500	6	1	FIR	FIR	yes	no
dru	828	35	35	5	05_F_M_TS.jpg	05_F_M_TM.jpg	05_F_S_TF.jpg	0	1900	6	1	FIR	FIR	no	yes
dru	830	35	35	6	06_F_M_TS.jpg	06_F_M_TM.jpg	06_F_W_TF.jpg	1	800	6	1	FIR	FIR	no	no
dru	838	35	35	10	10_F_W_TS.jpg	10_F_W_TM.jpg	10_F_M_TF.jpg	1	3500	6	1	FIR	FIR	yes	yes
dru	844	36	36	12	12_F_W_TS.jpg	12_F_W_TM.jpg	12_F_S_TF.jpg	0	1600	6	1	FIR	FIR	no	yes
dru	850	36	36	8	08_F_S_TS.jpg	08_F_S_TM.jpg	08_F_M_TF.jpg	0	1300	6	1	FIR	FIR	yes	no
dru	855	36	36	5	05_F_M_TS.jpg	05_F_M_TM.jpg	05_F_S_TF.jpg	1	6900	6	1	FIR	FIR	no	yes
dru	856	36	36	10	10_F_W_TS.jpg	10_F_W_TM.jpg	10_F_M_TF.jpg	0	1800	6	1	FIR	FIR	yes	yes
dru	861	36	36	9	09_F_S_TS.jpg	09_F_S_TM.jpg	09_F_W_TF.jpg	0	6600	6	1	FIR	FIR	yes	no
dru	863	36	36	6	06_F_M_TS.jpg	06_F_M_TM.jpg	06_F_W_TF.jpg	1	2700	6	1	FIR	FIR	no	no
dru	866	37	37	12	12_F_W_TS.jpg	12_F_W_TM.jpg	12_F_S_TF.jpg	1	1400	6	1	FIR	FIR	no	yes
dru	869	37	37	10	10_F_W_TS.jpg	10_F_W_TM.jpg	10_F_M_TF.jpg	0	1100	6	1	FIR	FIR	yes	yes
dru	877	37	37	5	05_F_M_TS.jpg	05_F_M_TM.jpg	05_F_S_TF.jpg	0	1400	6	1	FIR	FIR	no	yes
dru	880	37	37	8	08_F_S_TS.jpg	08_F_S_TM.jpg	08_F_M_TF.jpg	1	1200	6	1	FIR	FIR	yes	no
dru	881	37	37	6	06_F_M_TS.jpg	06_F_M_TM.jpg	06_F_W_TF.jpg	0	1300	6	1	FIR	FIR	no	no
dru	888	37	37	9	09_F_S_TS.jpg	09_F_S_TM.jpg	09_F_W_TF.jpg	1	22400	6	1	FIR	FIR	yes	no
dru	892	38	38	9	09_F_S_TS.jpg	09_F_S_TM.jpg	09_F_W_TF.jpg	0	8100	6	1	FIR	FIR	yes	no
dru	898	38	38	8	08_F_S_TS.jpg	08_F_S_TM.jpg	08_F_M_TF.jpg	1	2700	6	1	FIR	FIR	yes	no
dru	899	38	38	6	06_F_M_TS.jpg	06_F_M_TM.jpg	06_F_W_TF.jpg	1	3300	6	1	FIR	FIR	no	no
dru	901	38	38	5	05_F_M_TS.jpg	05_F_M_TM.jpg	05_F_S_TF.jpg	1	1300	6	1	FIR	FIR	no	yes
dru	903	38	38	10	10_F_W_TS.jpg	10_F_W_TM.jpg	10_F_M_TF.jpg	0	2200	6	1	FIR	FIR	yes	yes
dru	909	38	38	12	12_F_W_TS.jpg	12_F_W_TM.jpg	12_F_S_TF.jpg	0	1500	6	1	FIR	FIR	no	yes
dru	915	39	39	6	06_F_M_TS.jpg	06_F_M_TM.jpg	06_F_W_TF.jpg	1	4100	6	1	FIR	FIR	no	no
dru	921	39	39	12	12_F_W_TS.jpg	12_F_W_TM.jpg	12_F_S_TF.jpg	0	17800	6	1	FIR	FIR	no	yes
dru	926	39	39	9	09_F_S_TS.jpg	09_F_S_TM.jpg	09_F_W_TF.jpg	0	9300	6	1	FIR	FIR	yes	no
dru	928	39	39	10	10_F_W_TS.jpg	10_F_W_TM.jpg	10_F_M_TF.jpg	1	1800	6	1	FIR	FIR	yes	yes
dru	933	39	39	8	08_F_S_TS.jpg	08_F_S_TM.jpg	08_F_M_TF.jpg	1	900	6	1	FIR	FIR	yes	no
dru	935	39	39	5	05_F_M_TS.jpg	05_F_M_TM.jpg	05_F_S_TF.jpg	0	1000	6	1	FIR	FIR	no	yes
dru	939	40	40	12	12_F_W_TS.jpg	12_F_W_TM.jpg	12_F_S_TF.jpg	0	900	6	1	FIR	FIR	no	yes
dru	942	40	40	5	05_F_M_TS.jpg	05_F_M_TM.jpg	05_F_S_TF.jpg	1	1100	6	1	FIR	FIR	no	yes
dru	943	40	40	9	09_F_S_TS.jpg	09_F_S_TM.jpg	09_F_W_TF.jpg	0	1300	6	1	FIR	FIR	yes	no
dru	946	40	40	10	10_F_W_TS.jpg	10_F_W_TM.jpg	10_F_M_TF.jpg	1	1000	6	1	FIR	FIR	yes	yes
dru	948	40	40	6	06_F_M_TS.jpg	06_F_M_TM.jpg	06_F_W_TF.jpg	0	900	6	1	FIR	FIR	no	no
dru	956	40	40	8	08_F_S_TS.jpg	08_F_S_TM.jpg	08_F_M_TF.jpg	0	900	6	1	FIR	FIR	yes	no
dru	965	41	41	5	05_F_M_TS.jpg	05_F_M_TM.jpg	05_F_S_TF.jpg	0	5900	6	1	FIR	FIR	no	yes
dru	966	41	41	10	10_F_W_TS.jpg	10_F_W_TM.jpg	10_F_M_TF.jpg	0	1400	6	1	FIR	FIR	yes	yes
dru	971	41	41	12	12_F_W_TS.jpg	12_F_W_TM.jpg	12_F_S_TF.jpg	1	3300	6	1	FIR	FIR	no	yes
dru	972	41	41	9	09_F_S_TS.jpg	09_F_S_TM.jpg	09_F_W_TF.jpg	1	1600	6	1	FIR	FIR	yes	no
dru	977	41	41	8	08_F_S_TS.jpg	08_F_S_TM.jpg	08_F_M_TF.jpg	1	3700	6	1	FIR	FIR	yes	no
dru	983	41	41	6	06_F_M_TS.jpg	06_F_M_TM.jpg	06_F_W_TF.jpg	1	40000	6	1	FIR	FIR	no	no
dru	987	42	42	8	08_F_S_TS.jpg	08_F_S_TM.jpg	08_F_M_TF.jpg	1	2700	6	1	FIR	FIR	yes	no
dru	998	42	42	9	09_F_S_TS.jpg	09_F_S_TM.jpg	09_F_W_TF.jpg	0	2100	6	1	FIR	FIR	yes	no
dru	1000	42	42	6	06_F_M_TS.jpg	06_F_M_TM.jpg	06_F_W_TF.jpg	1	3900	6	1	FIR	FIR	no	no
dru	1002	42	42	10	10_F_W_TS.jpg	10_F_W_TM.jpg	10_F_M_TF.jpg	1	2400	6	1	FIR	FIR	yes	yes
dru	1004	42	42	12	12_F_W_TS.jpg	12_F_W_TM.jpg	12_F_S_TF.jpg	0	10800	6	1	FIR	FIR	no	yes
dru	1006	42	42	5	05_F_M_TS.jpg	05_F_M_TM.jpg	05_F_S_TF.jpg	0	1300	6	1	FIR	FIR	no	yes
dru	1009	43	43	8	08_F_S_TS.jpg	08_F_S_TM.jpg	08_F_M_TF.jpg	0	1600	6	1	FIR	FIR	yes	no
dru	1011	43	43	10	10_F_W_TS.jpg	10_F_W_TM.jpg	10_F_M_TF.jpg	0	1000	6	1	FIR	FIR	yes	yes
dru	1015	43	43	6	06_F_M_TS.jpg	06_F_M_TM.jpg	06_F_W_TF.jpg	0	6800	6	1	FIR	FIR	no	no
dru	1022	43	43	12	12_F_W_TS.jpg	12_F_W_TM.jpg	12_F_S_TF.jpg	0	1000	6	1	FIR	FIR	no	yes
dru	1030	43	43	5	05_F_M_TS.jpg	05_F_M_TM.jpg	05_F_S_TF.jpg	1	800	6	1	FIR	FIR	no	yes
dru	1031	43	43	9	09_F_S_TS.jpg	09_F_S_TM.jpg	09_F_W_TF.jpg	0	900	6	1	FIR	FIR	yes	no
dru	1033	44	44	5	05_F_M_TS.jpg	05_F_M_TM.jpg	05_F_S_TF.jpg	0	1100	6	1	FIR	FIR	no	yes
dru	1038	44	44	10	10_F_W_TS.jpg	10_F_W_TM.jpg	10_F_M_TF.jpg	1	1100	6	1	FIR	FIR	yes	yes
dru	1040	44	44	12	12_F_W_TS.jpg	12_F_W_TM.jpg	12_F_S_TF.jpg	1	2000	6	1	FIR	FIR	no	yes
dru	1046	44	44	8	08_F_S_TS.jpg	08_F_S_TM.jpg	08_F_M_TF.jpg	0	1000	6	1	FIR	FIR	yes	no
dru	1051	44	44	9	09_F_S_TS.jpg	09_F_S_TM.jpg	09_F_W_TF.jpg	0	1400	6	1	FIR	FIR	yes	no
dru	1054	44	44	6	06_F_M_TS.jpg	06_F_M_TM.jpg	06_F_W_TF.jpg	1	900	6	1	FIR	FIR	no	no
sat	3	1	1	3	03_F_D_TS.jpg	03_F_D_TM.jpg	03_F_W_TF.jpg	1	1200	6	1	FIR	UIR	yes	no
sat	3	1	1	3	03_NF_KM_TS.jpg	03_NF_KM_TM.jpg	03_NF_SM_TF.jpg	1	1800	4	1	UIR	UIR	NA	no
sat	4	1	1	4	04_F_M_TS.jpg	04_F_M_TM.jpg	04_F_D_TF.jpg	0	2100	6	1	FIR	UIR	no	yes
sat	6	1	1	2	02_NF_RS_TS.jpg	02_NF_RS_TM.jpg	02_NF_DS_TF.jpg	1	1700	4	1	UIR	UIR	NA	yes
sat	11	1	1	11	11_F_W_TS.jpg	11_F_W_TM.jpg	11_F_D_TF.jpg	1	3200	6	1	FIR	UIR	no	yes
sat	13	1	1	1	01_F_D_TS.jpg	01_F_D_TM.jpg	01_F_M_TF.jpg	1	2500	6	1	FIR	UIR	yes	no
sat	18	1	1	10	10_F_W_TS.jpg	10_F_W_TM.jpg	10_F_M_TF.jpg	0	1500	6	1	FIR	UIR	yes	yes
sat	19	1	1	1	01_NF_MS_TS.jpg	01_NF_MS_TM.jpg	01_NF_AU_TF.jpg	0	1300	4	1	UIR	UIR	NA	yes
sat	20	1	1	6	06_F_M_TS.jpg	06_F_M_TM.jpg	06_F_W_TF.jpg	0	1900	6	1	FIR	UIR	no	no
sat	22	1	1	4	04_NF_RM_TS.jpg	04_NF_RM_TM.jpg	04_NF_WL_TF.jpg	1	1500	4	1	UIR	UIR	NA	yes
sat	109	1	1	6	06_F_M_TS.jpg	06_F_M_TM.jpg	06_F_W_TF.jpg	0	1900	6	2	FIR	UIR	no	no
sat	111	1	1	10	10_F_W_TS.jpg	10_F_W_TM.jpg	10_F_M_TF.jpg	1	1600	6	2	FIR	UIR	yes	yes
sat	113	1	1	3	03_F_D_TS.jpg	03_F_D_TM.jpg	03_F_W_TF.jpg	1	1300	6	2	FIR	UIR	yes	no
sat	115	1	1	11	11_F_W_TS.jpg	11_F_W_TM.jpg	11_F_D_TF.jpg	1	1500	6	2	FIR	UIR	no	yes
sat	116	1	1	4	04_F_M_TS.jpg	04_F_M_TM.jpg	04_F_D_TF.jpg	0	1700	6	2	FIR	UIR	no	yes
sat	120	1	1	1	01_F_D_TS.jpg	01_F_D_TM.jpg	01_F_M_TF.jpg	0	2100	6	2	FIR	UIR	yes	no
sat	27	2	2	3	03_F_D_TS.jpg	03_F_D_TM.jpg	03_F_W_TF.jpg	0	1800	6	1	FIR	UIR	yes	no
sat	29	2	2	10	10_F_W_TS.jpg	10_F_W_TM.jpg	10_F_M_TF.jpg	1	1800	6	1	FIR	UIR	yes	yes
sat	30	2	2	2	02_NF_RS_TS.jpg	02_NF_RS_TM.jpg	02_NF_DS_TF.jpg	0	2400	4	1	UIR	UIR	NA	yes
sat	31	2	2	4	04_NF_RM_TS.jpg	04_NF_RM_TM.jpg	04_NF_WL_TF.jpg	0	1600	4	1	UIR	UIR	NA	yes
sat	32	2	2	11	11_F_W_TS.jpg	11_F_W_TM.jpg	11_F_D_TF.jpg	1	1000	6	1	FIR	UIR	no	yes
sat	36	2	2	3	03_NF_KM_TS.jpg	03_NF_KM_TM.jpg	03_NF_SM_TF.jpg	0	2700	4	1	UIR	UIR	NA	no
sat	38	2	2	4	04_F_M_TS.jpg	04_F_M_TM.jpg	04_F_D_TF.jpg	1	1900	6	1	FIR	UIR	no	yes
sat	41	2	2	1	01_NF_MS_TS.jpg	01_NF_MS_TM.jpg	01_NF_AU_TF.jpg	0	1500	4	1	UIR	UIR	NA	yes
sat	43	2	2	1	01_F_D_TS.jpg	01_F_D_TM.jpg	01_F_M_TF.jpg	0	5400	6	1	FIR	UIR	yes	no
sat	45	2	2	6	06_F_M_TS.jpg	06_F_M_TM.jpg	06_F_W_TF.jpg	1	2000	6	1	FIR	UIR	no	no
sat	124	2	2	3	03_F_D_TS.jpg	03_F_D_TM.jpg	03_F_W_TF.jpg	1	1900	6	2	FIR	UIR	yes	no
sat	129	2	2	1	01_F_D_TS.jpg	01_F_D_TM.jpg	01_F_M_TF.jpg	1	2200	6	2	FIR	UIR	yes	no
sat	135	2	2	4	04_F_M_TS.jpg	04_F_M_TM.jpg	04_F_D_TF.jpg	0	1500	6	2	FIR	UIR	no	yes
sat	136	2	2	11	11_F_W_TS.jpg	11_F_W_TM.jpg	11_F_D_TF.jpg	1	1200	6	2	FIR	UIR	no	yes
sat	138	2	2	10	10_F_W_TS.jpg	10_F_W_TM.jpg	10_F_M_TF.jpg	1	1900	6	2	FIR	UIR	yes	yes
sat	139	2	2	6	06_F_M_TS.jpg	06_F_M_TM.jpg	06_F_W_TF.jpg	1	2200	6	2	FIR	UIR	no	no
sat	50	3	3	2	02_NF_RS_TS.jpg	02_NF_RS_TM.jpg	02_NF_DS_TF.jpg	1	1400	4	1	UIR	UIR	NA	yes
sat	52	3	3	1	01_NF_MS_TS.jpg	01_NF_MS_TM.jpg	01_NF_AU_TF.jpg	0	1200	4	1	UIR	UIR	NA	yes
sat	54	3	3	4	04_F_M_TS.jpg	04_F_M_TM.jpg	04_F_D_TF.jpg	1	3700	6	1	FIR	UIR	no	yes
sat	57	3	3	3	03_NF_KM_TS.jpg	03_NF_KM_TM.jpg	03_NF_SM_TF.jpg	1	1700	4	1	UIR	UIR	NA	no
sat	58	3	3	11	11_F_W_TS.jpg	11_F_W_TM.jpg	11_F_D_TF.jpg	1	1200	6	1	FIR	UIR	no	yes
sat	61	3	3	3	03_F_D_TS.jpg	03_F_D_TM.jpg	03_F_W_TF.jpg	1	1500	6	1	FIR	UIR	yes	no
sat	64	3	3	1	01_F_D_TS.jpg	01_F_D_TM.jpg	01_F_M_TF.jpg	1	2000	6	1	FIR	UIR	yes	no
sat	65	3	3	4	04_NF_RM_TS.jpg	04_NF_RM_TM.jpg	04_NF_WL_TF.jpg	1	1900	4	1	UIR	UIR	NA	yes
sat	66	3	3	10	10_F_W_TS.jpg	10_F_W_TM.jpg	10_F_M_TF.jpg	0	1800	6	1	FIR	UIR	yes	yes
sat	70	3	3	6	06_F_M_TS.jpg	06_F_M_TM.jpg	06_F_W_TF.jpg	1	1800	6	1	FIR	UIR	no	no
sat	148	3	3	6	06_F_M_TS.jpg	06_F_M_TM.jpg	06_F_W_TF.jpg	1	1400	6	2	FIR	UIR	no	no
sat	152	3	3	4	04_F_M_TS.jpg	04_F_M_TM.jpg	04_F_D_TF.jpg	0	2400	6	2	FIR	UIR	no	yes
sat	153	3	3	3	03_F_D_TS.jpg	03_F_D_TM.jpg	03_F_W_TF.jpg	0	4800	6	2	FIR	UIR	yes	no
sat	157	3	3	1	01_F_D_TS.jpg	01_F_D_TM.jpg	01_F_M_TF.jpg	1	3700	6	2	FIR	UIR	yes	no
sat	164	3	3	10	10_F_W_TS.jpg	10_F_W_TM.jpg	10_F_M_TF.jpg	0	2800	6	2	FIR	UIR	yes	yes
sat	165	3	3	11	11_F_W_TS.jpg	11_F_W_TM.jpg	11_F_D_TF.jpg	0	1500	6	2	FIR	UIR	no	yes
sat	73	4	4	3	03_NF_KM_TS.jpg	03_NF_KM_TM.jpg	03_NF_SM_TF.jpg	1	1900	4	1	UIR	UIR	NA	no
sat	75	4	4	1	01_NF_MS_TS.jpg	01_NF_MS_TM.jpg	01_NF_AU_TF.jpg	0	1000	4	1	UIR	UIR	NA	yes
sat	76	4	4	2	02_NF_RS_TS.jpg	02_NF_RS_TM.jpg	02_NF_DS_TF.jpg	0	900	4	1	UIR	UIR	NA	yes
sat	77	4	4	10	10_F_W_TS.jpg	10_F_W_TM.jpg	10_F_M_TF.jpg	1	1900	6	1	FIR	UIR	yes	yes
sat	78	4	4	3	03_F_D_TS.jpg	03_F_D_TM.jpg	03_F_W_TF.jpg	1	1800	6	1	FIR	UIR	yes	no
sat	82	4	4	6	06_F_M_TS.jpg	06_F_M_TM.jpg	06_F_W_TF.jpg	0	1900	6	1	FIR	UIR	no	no
sat	91	4	4	11	11_F_W_TS.jpg	11_F_W_TM.jpg	11_F_D_TF.jpg	1	2600	6	1	FIR	UIR	no	yes
sat	93	4	4	1	01_F_D_TS.jpg	01_F_D_TM.jpg	01_F_M_TF.jpg	1	1500	6	1	FIR	UIR	yes	no
sat	94	4	4	4	04_F_M_TS.jpg	04_F_M_TM.jpg	04_F_D_TF.jpg	1	1500	6	1	FIR	UIR	no	yes
sat	96	4	4	4	04_NF_RM_TS.jpg	04_NF_RM_TM.jpg	04_NF_WL_TF.jpg	0	1300	4	1	UIR	UIR	NA	yes
sat	170	4	4	3	03_F_D_TS.jpg	03_F_D_TM.jpg	03_F_W_TF.jpg	0	1200	6	2	FIR	UIR	yes	no
sat	171	4	4	10	10_F_W_TS.jpg	10_F_W_TM.jpg	10_F_M_TF.jpg	1	2400	6	2	FIR	UIR	yes	yes
sat	174	4	4	6	06_F_M_TS.jpg	06_F_M_TM.jpg	06_F_W_TF.jpg	1	1500	6	2	FIR	UIR	no	no
sat	179	4	4	1	01_F_D_TS.jpg	01_F_D_TM.jpg	01_F_M_TF.jpg	1	3900	6	2	FIR	UIR	yes	no
sat	187	4	4	4	04_F_M_TS.jpg	04_F_M_TM.jpg	04_F_D_TF.jpg	1	1400	6	2	FIR	UIR	no	yes
sat	190	4	4	11	11_F_W_TS.jpg	11_F_W_TM.jpg	11_F_D_TF.jpg	0	2100	6	2	FIR	UIR	no	yes
sat	107	5	5	4	04_NF_RM_TS.jpg	04_NF_RM_TM.jpg	04_NF_WL_TF.jpg	0	1600	4	1	UIR	UIR	NA	yes
sat	108	5	5	3	03_NF_KM_TS.jpg	03_NF_KM_TM.jpg	03_NF_SM_TF.jpg	1	1800	4	1	UIR	UIR	NA	no
sat	109	5	5	2	02_NF_RS_TS.jpg	02_NF_RS_TM.jpg	02_NF_DS_TF.jpg	1	1400	4	1	UIR	UIR	NA	yes
sat	114	5	5	1	01_NF_MS_TS.jpg	01_NF_MS_TM.jpg	01_NF_AU_TF.jpg	1	2600	4	1	UIR	UIR	NA	yes
sat	195	5	5	4	04_F_M_TS.jpg	04_F_M_TM.jpg	04_F_D_TF.jpg	0	1300	6	2	FIR	UIR	no	yes
sat	196	5	5	10	10_F_W_TS.jpg	10_F_W_TM.jpg	10_F_M_TF.jpg	1	1900	6	2	FIR	UIR	yes	yes
sat	199	5	5	3	03_F_D_TS.jpg	03_F_D_TM.jpg	03_F_W_TF.jpg	1	2000	6	2	FIR	UIR	yes	no
sat	208	5	5	11	11_F_W_TS.jpg	11_F_W_TM.jpg	11_F_D_TF.jpg	0	2100	6	2	FIR	UIR	no	yes
sat	209	5	5	1	01_F_D_TS.jpg	01_F_D_TM.jpg	01_F_M_TF.jpg	1	1400	6	2	FIR	UIR	yes	no
sat	210	5	5	6	06_F_M_TS.jpg	06_F_M_TM.jpg	06_F_W_TF.jpg	1	1700	6	2	FIR	UIR	no	no
sat	123	6	6	1	01_NF_MS_TS.jpg	01_NF_MS_TM.jpg	01_NF_AU_TF.jpg	1	1300	4	1	UIR	UIR	NA	yes
sat	126	6	6	2	02_NF_RS_TS.jpg	02_NF_RS_TM.jpg	02_NF_DS_TF.jpg	1	4300	4	1	UIR	UIR	NA	yes
sat	141	6	6	4	04_NF_RM_TS.jpg	04_NF_RM_TM.jpg	04_NF_WL_TF.jpg	1	1600	4	1	UIR	UIR	NA	yes
sat	143	6	6	3	03_NF_KM_TS.jpg	03_NF_KM_TM.jpg	03_NF_SM_TF.jpg	1	1600	4	1	UIR	UIR	NA	no
sat	229	6	6	6	06_F_M_TS.jpg	06_F_M_TM.jpg	06_F_W_TF.jpg	1	1400	6	2	FIR	UIR	no	no
sat	231	6	6	10	10_F_W_TS.jpg	10_F_W_TM.jpg	10_F_M_TF.jpg	0	1400	6	2	FIR	UIR	yes	yes
sat	233	6	6	3	03_F_D_TS.jpg	03_F_D_TM.jpg	03_F_W_TF.jpg	0	1400	6	2	FIR	UIR	yes	no
sat	235	6	6	11	11_F_W_TS.jpg	11_F_W_TM.jpg	11_F_D_TF.jpg	0	1400	6	2	FIR	UIR	no	yes
sat	236	6	6	4	04_F_M_TS.jpg	04_F_M_TM.jpg	04_F_D_TF.jpg	1	4400	6	2	FIR	UIR	no	yes
sat	240	6	6	1	01_F_D_TS.jpg	01_F_D_TM.jpg	01_F_M_TF.jpg	0	2800	6	2	FIR	UIR	yes	no
sat	145	7	7	3	03_NF_KM_TS.jpg	03_NF_KM_TM.jpg	03_NF_SM_TF.jpg	1	2700	8	2	UIR	UIR	NA	no
sat	149	7	1	6	06_NF_TJ_TS.jpg	06_NF_TJ_TM.jpg	06_NF_CM_TF.jpg	1	1700	8	2	UIR	UIR	NA	yes
sat	150	7	7	4	04_NF_RM_TS.jpg	04_NF_RM_TM.jpg	04_NF_WL_TF.jpg	0	1400	8	2	UIR	UIR	NA	yes
sat	151	7	7	2	02_NF_RS_TS.jpg	02_NF_RS_TM.jpg	02_NF_DS_TF.jpg	1	1700	8	2	UIR	UIR	NA	yes
sat	152	7	1	5	05_NF_VS_TS.jpg	05_NF_VS_TM.jpg	05_NF_EP_TF.jpg	0	1900	8	2	UIR	UIR	NA	NA
sat	155	7	7	1	01_NF_MS_TS.jpg	01_NF_MS_TM.jpg	01_NF_AU_TF.jpg	0	2400	8	2	UIR	UIR	NA	yes
sat	156	7	1	7	07_NF_WJ_TS.jpg	07_NF_WJ_TM.jpg	07_NF_PL_TF.jpg	1	1300	8	2	UIR	UIR	NA	yes
sat	159	7	1	8	08_NF_GP_TS.jpg	08_NF_GP_TM.jpg	08_NF_NP_TF.jpg	1	1800	8	2	UIR	UIR	NA	yes
sat	243	7	7	3	03_F_D_TS.jpg	03_F_D_TM.jpg	03_F_W_TF.jpg	0	1600	6	2	FIR	UIR	yes	no
sat	245	7	7	10	10_F_W_TS.jpg	10_F_W_TM.jpg	10_F_M_TF.jpg	0	1400	6	2	FIR	UIR	yes	yes
sat	248	7	7	11	11_F_W_TS.jpg	11_F_W_TM.jpg	11_F_D_TF.jpg	0	5700	6	2	FIR	UIR	no	yes
sat	254	7	7	4	04_F_M_TS.jpg	04_F_M_TM.jpg	04_F_D_TF.jpg	0	1700	6	2	FIR	UIR	no	yes
sat	259	7	7	1	01_F_D_TS.jpg	01_F_D_TM.jpg	01_F_M_TF.jpg	1	1600	6	2	FIR	UIR	yes	no
sat	261	7	7	6	06_F_M_TS.jpg	06_F_M_TM.jpg	06_F_W_TF.jpg	0	1800	6	2	FIR	UIR	no	no
sat	170	8	8	2	02_NF_RS_TS.jpg	02_NF_RS_TM.jpg	02_NF_DS_TF.jpg	0	1700	8	2	UIR	UIR	NA	yes
sat	171	8	2	6	06_NF_TJ_TS.jpg	06_NF_TJ_TM.jpg	06_NF_CM_TF.jpg	1	1500	8	2	UIR	UIR	NA	yes
sat	172	8	2	8	08_NF_GP_TS.jpg	08_NF_GP_TM.jpg	08_NF_NP_TF.jpg	0	4400	8	2	UIR	UIR	NA	yes
sat	174	8	8	3	03_NF_KM_TS.jpg	03_NF_KM_TM.jpg	03_NF_SM_TF.jpg	1	1400	8	2	UIR	UIR	NA	no
sat	176	8	2	7	07_NF_WJ_TS.jpg	07_NF_WJ_TM.jpg	07_NF_PL_TF.jpg	1	2400	8	2	UIR	UIR	NA	yes
sat	180	8	2	5	05_NF_VS_TS.jpg	05_NF_VS_TM.jpg	05_NF_EP_TF.jpg	0	1400	8	2	UIR	UIR	NA	NA
sat	182	8	8	4	04_NF_RM_TS.jpg	04_NF_RM_TM.jpg	04_NF_WL_TF.jpg	0	1400	8	2	UIR	UIR	NA	yes
sat	187	8	8	1	01_NF_MS_TS.jpg	01_NF_MS_TM.jpg	01_NF_AU_TF.jpg	1	1500	8	2	UIR	UIR	NA	yes
sat	266	8	8	4	04_F_M_TS.jpg	04_F_M_TM.jpg	04_F_D_TF.jpg	0	1400	6	2	FIR	UIR	no	yes
sat	268	8	8	10	10_F_W_TS.jpg	10_F_W_TM.jpg	10_F_M_TF.jpg	0	1600	6	2	FIR	UIR	yes	yes
sat	280	8	8	1	01_F_D_TS.jpg	01_F_D_TM.jpg	01_F_M_TF.jpg	1	1600	6	2	FIR	UIR	yes	no
sat	283	8	8	3	03_F_D_TS.jpg	03_F_D_TM.jpg	03_F_W_TF.jpg	1	1400	6	2	FIR	UIR	yes	no
sat	285	8	8	6	06_F_M_TS.jpg	06_F_M_TM.jpg	06_F_W_TF.jpg	0	1200	6	2	FIR	UIR	no	no
sat	287	8	8	11	11_F_W_TS.jpg	11_F_W_TM.jpg	11_F_D_TF.jpg	0	1700	6	2	FIR	UIR	no	yes
sat	193	9	9	4	04_NF_RM_TS.jpg	04_NF_RM_TM.jpg	04_NF_WL_TF.jpg	0	1700	8	2	UIR	UIR	NA	yes
sat	199	9	9	1	01_NF_MS_TS.jpg	01_NF_MS_TM.jpg	01_NF_AU_TF.jpg	1	1300	8	2	UIR	UIR	NA	yes
sat	202	9	3	6	06_NF_TJ_TS.jpg	06_NF_TJ_TM.jpg	06_NF_CM_TF.jpg	1	1100	8	2	UIR	UIR	NA	yes
sat	207	9	3	7	07_NF_WJ_TS.jpg	07_NF_WJ_TM.jpg	07_NF_PL_TF.jpg	1	1300	8	2	UIR	UIR	NA	yes
sat	208	9	3	5	05_NF_VS_TS.jpg	05_NF_VS_TM.jpg	05_NF_EP_TF.jpg	0	1100	8	2	UIR	UIR	NA	NA
sat	209	9	9	2	02_NF_RS_TS.jpg	02_NF_RS_TM.jpg	02_NF_DS_TF.jpg	1	2100	8	2	UIR	UIR	NA	yes
sat	211	9	9	3	03_NF_KM_TS.jpg	03_NF_KM_TM.jpg	03_NF_SM_TF.jpg	1	1700	8	2	UIR	UIR	NA	no
sat	215	9	3	8	08_NF_GP_TS.jpg	08_NF_GP_TM.jpg	08_NF_NP_TF.jpg	1	2000	8	2	UIR	UIR	NA	yes
sat	289	9	9	10	10_F_W_TS.jpg	10_F_W_TM.jpg	10_F_M_TF.jpg	1	5700	6	2	FIR	UIR	yes	yes
sat	292	9	9	11	11_F_W_TS.jpg	11_F_W_TM.jpg	11_F_D_TF.jpg	0	1300	6	2	FIR	UIR	no	yes
sat	293	9	9	3	03_F_D_TS.jpg	03_F_D_TM.jpg	03_F_W_TF.jpg	0	1100	6	2	FIR	UIR	yes	no
sat	295	9	9	1	01_F_D_TS.jpg	01_F_D_TM.jpg	01_F_M_TF.jpg	1	1700	6	2	FIR	UIR	yes	no
sat	301	9	9	6	06_F_M_TS.jpg	06_F_M_TM.jpg	06_F_W_TF.jpg	1	1300	6	2	FIR	UIR	no	no
sat	302	9	9	4	04_F_M_TS.jpg	04_F_M_TM.jpg	04_F_D_TF.jpg	0	1700	6	2	FIR	UIR	no	yes
sat	217	10	10	4	04_NF_RM_TS.jpg	04_NF_RM_TM.jpg	04_NF_WL_TF.jpg	1	2300	8	2	UIR	UIR	NA	yes
sat	219	10	10	3	03_NF_KM_TS.jpg	03_NF_KM_TM.jpg	03_NF_SM_TF.jpg	1	1100	8	2	UIR	UIR	NA	no
sat	222	10	4	5	05_NF_VS_TS.jpg	05_NF_VS_TM.jpg	05_NF_EP_TF.jpg	0	5100	8	2	UIR	UIR	NA	NA
sat	223	10	10	2	02_NF_RS_TS.jpg	02_NF_RS_TM.jpg	02_NF_DS_TF.jpg	1	1000	8	2	UIR	UIR	NA	yes
sat	229	10	4	6	06_NF_TJ_TS.jpg	06_NF_TJ_TM.jpg	06_NF_CM_TF.jpg	1	1600	8	2	UIR	UIR	NA	yes
sat	230	10	4	7	07_NF_WJ_TS.jpg	07_NF_WJ_TM.jpg	07_NF_PL_TF.jpg	1	2700	8	2	UIR	UIR	NA	yes
sat	231	10	10	1	01_NF_MS_TS.jpg	01_NF_MS_TM.jpg	01_NF_AU_TF.jpg	1	2200	8	2	UIR	UIR	NA	yes
sat	240	10	4	8	08_NF_GP_TS.jpg	08_NF_GP_TM.jpg	08_NF_NP_TF.jpg	0	1300	8	2	UIR	UIR	NA	yes
sat	316	10	10	3	03_F_D_TS.jpg	03_F_D_TM.jpg	03_F_W_TF.jpg	0	1800	6	2	FIR	UIR	yes	no
sat	321	10	10	1	01_F_D_TS.jpg	01_F_D_TM.jpg	01_F_M_TF.jpg	1	1700	6	2	FIR	UIR	yes	no
sat	322	10	10	10	10_F_W_TS.jpg	10_F_W_TM.jpg	10_F_M_TF.jpg	1	1400	6	2	FIR	UIR	yes	yes
sat	326	10	10	6	06_F_M_TS.jpg	06_F_M_TM.jpg	06_F_W_TF.jpg	1	1300	6	2	FIR	UIR	no	no
sat	333	10	10	11	11_F_W_TS.jpg	11_F_W_TM.jpg	11_F_D_TF.jpg	0	2900	6	2	FIR	UIR	no	yes
sat	334	10	10	4	04_F_M_TS.jpg	04_F_M_TM.jpg	04_F_D_TF.jpg	1	1000	6	2	FIR	UIR	no	yes
sat	243	11	1	9	09_NF_EJ_TS.jpg	09_NF_EJ_TM.jpg	09_NF_OJ_TF.jpg	1	1800	12	3	UIR	UIR	NA	yes
sat	244	11	11	2	02_NF_RS_TS.jpg	02_NF_RS_TM.jpg	02_NF_DS_TF.jpg	1	1000	12	3	UIR	UIR	NA	yes
sat	245	11	11	4	04_NF_RM_TS.jpg	04_NF_RM_TM.jpg	04_NF_WL_TF.jpg	1	3500	12	3	UIR	UIR	NA	yes
sat	246	11	5	5	05_NF_VS_TS.jpg	05_NF_VS_TM.jpg	05_NF_EP_TF.jpg	0	1400	12	3	UIR	UIR	NA	NA
sat	247	11	11	1	01_NF_MS_TS.jpg	01_NF_MS_TM.jpg	01_NF_AU_TF.jpg	0	1900	12	3	UIR	UIR	NA	yes
sat	248	11	1	10	10_NF_VL_TS.jpg	10_NF_VL_TM.jpg	10_NF_FJ_TF.jpg	1	1900	12	3	UIR	UIR	NA	NA
sat	250	11	11	3	03_NF_KM_TS.jpg	03_NF_KM_TM.jpg	03_NF_SM_TF.jpg	1	1400	12	3	UIR	UIR	NA	no
sat	251	11	5	6	06_NF_TJ_TS.jpg	06_NF_TJ_TM.jpg	06_NF_CM_TF.jpg	0	1800	12	3	UIR	UIR	NA	yes
sat	253	11	1	12	12_NF_IP_TS.jpg	12_NF_IP_TM.jpg	12_NF_FP_TF.jpg	1	1100	12	3	UIR	UIR	NA	yes
sat	255	11	5	8	08_NF_GP_TS.jpg	08_NF_GP_TM.jpg	08_NF_NP_TF.jpg	1	4000	12	3	UIR	UIR	NA	yes
sat	261	11	1	11	11_NF_CP_TS.jpg	11_NF_CP_TM.jpg	11_NF_SP_TF.jpg	0	800	12	3	UIR	UIR	NA	no
sat	264	11	5	7	07_NF_WJ_TS.jpg	07_NF_WJ_TM.jpg	07_NF_PL_TF.jpg	1	1000	12	3	UIR	UIR	NA	yes
sat	341	11	11	4	04_F_M_TS.jpg	04_F_M_TM.jpg	04_F_D_TF.jpg	0	1700	6	2	FIR	UIR	no	yes
sat	343	11	11	6	06_F_M_TS.jpg	06_F_M_TM.jpg	06_F_W_TF.jpg	1	3000	6	2	FIR	UIR	no	no
sat	344	11	11	10	10_F_W_TS.jpg	10_F_W_TM.jpg	10_F_M_TF.jpg	0	7700	6	2	FIR	UIR	yes	yes
sat	350	11	11	1	01_F_D_TS.jpg	01_F_D_TM.jpg	01_F_M_TF.jpg	0	3500	6	2	FIR	UIR	yes	no
sat	353	11	11	3	03_F_D_TS.jpg	03_F_D_TM.jpg	03_F_W_TF.jpg	1	3200	6	2	FIR	UIR	yes	no
sat	355	11	11	11	11_F_W_TS.jpg	11_F_W_TM.jpg	11_F_D_TF.jpg	0	2100	6	2	FIR	UIR	no	yes
sat	266	12	2	12	12_NF_IP_TS.jpg	12_NF_IP_TM.jpg	12_NF_FP_TF.jpg	0	1500	12	3	UIR	UIR	NA	yes
sat	267	12	2	9	09_NF_EJ_TS.jpg	09_NF_EJ_TM.jpg	09_NF_OJ_TF.jpg	0	1600	12	3	UIR	UIR	NA	yes
sat	273	12	6	8	08_NF_GP_TS.jpg	08_NF_GP_TM.jpg	08_NF_NP_TF.jpg	1	1600	12	3	UIR	UIR	NA	yes
sat	274	12	6	6	06_NF_TJ_TS.jpg	06_NF_TJ_TM.jpg	06_NF_CM_TF.jpg	1	3700	12	3	UIR	UIR	NA	yes
sat	276	12	6	7	07_NF_WJ_TS.jpg	07_NF_WJ_TM.jpg	07_NF_PL_TF.jpg	1	1100	12	3	UIR	UIR	NA	yes
sat	278	12	12	4	04_NF_RM_TS.jpg	04_NF_RM_TM.jpg	04_NF_WL_TF.jpg	0	800	12	3	UIR	UIR	NA	yes
sat	279	12	2	10	10_NF_VL_TS.jpg	10_NF_VL_TM.jpg	10_NF_FJ_TF.jpg	1	1400	12	3	UIR	UIR	NA	NA
sat	281	12	12	2	02_NF_RS_TS.jpg	02_NF_RS_TM.jpg	02_NF_DS_TF.jpg	1	1400	12	3	UIR	UIR	NA	yes
sat	282	12	2	11	11_NF_CP_TS.jpg	11_NF_CP_TM.jpg	11_NF_SP_TF.jpg	1	1100	12	3	UIR	UIR	NA	no
sat	283	12	12	3	03_NF_KM_TS.jpg	03_NF_KM_TM.jpg	03_NF_SM_TF.jpg	1	1100	12	3	UIR	UIR	NA	no
sat	285	12	6	5	05_NF_VS_TS.jpg	05_NF_VS_TM.jpg	05_NF_EP_TF.jpg	1	1500	12	3	UIR	UIR	NA	NA
sat	287	12	12	1	01_NF_MS_TS.jpg	01_NF_MS_TM.jpg	01_NF_AU_TF.jpg	0	1600	12	3	UIR	UIR	NA	yes
sat	366	12	12	11	11_F_W_TS.jpg	11_F_W_TM.jpg	11_F_D_TF.jpg	0	2700	6	2	FIR	UIR	no	yes
sat	371	12	12	4	04_F_M_TS.jpg	04_F_M_TM.jpg	04_F_D_TF.jpg	0	1900	6	2	FIR	UIR	no	yes
sat	372	12	12	10	10_F_W_TS.jpg	10_F_W_TM.jpg	10_F_M_TF.jpg	1	1300	6	2	FIR	UIR	yes	yes
sat	378	12	12	1	01_F_D_TS.jpg	01_F_D_TM.jpg	01_F_M_TF.jpg	1	2400	6	2	FIR	UIR	yes	no
sat	383	12	12	3	03_F_D_TS.jpg	03_F_D_TM.jpg	03_F_W_TF.jpg	1	1700	6	2	FIR	UIR	yes	no
sat	384	12	12	6	06_F_M_TS.jpg	06_F_M_TM.jpg	06_F_W_TF.jpg	1	5200	6	2	FIR	UIR	no	no
sat	289	13	13	2	02_NF_RS_TS.jpg	02_NF_RS_TM.jpg	02_NF_DS_TF.jpg	1	1900	12	3	UIR	UIR	NA	yes
sat	292	13	7	8	08_NF_GP_TS.jpg	08_NF_GP_TM.jpg	08_NF_NP_TF.jpg	0	1600	12	3	UIR	UIR	NA	yes
sat	296	13	7	5	05_NF_VS_TS.jpg	05_NF_VS_TM.jpg	05_NF_EP_TF.jpg	1	1000	12	3	UIR	UIR	NA	NA
sat	297	13	3	9	09_NF_EJ_TS.jpg	09_NF_EJ_TM.jpg	09_NF_OJ_TF.jpg	1	1100	12	3	UIR	UIR	NA	yes
sat	298	13	13	3	03_NF_KM_TS.jpg	03_NF_KM_TM.jpg	03_NF_SM_TF.jpg	1	1200	12	3	UIR	UIR	NA	no
sat	299	13	3	10	10_NF_VL_TS.jpg	10_NF_VL_TM.jpg	10_NF_FJ_TF.jpg	1	1200	12	3	UIR	UIR	NA	NA
sat	302	13	13	1	01_NF_MS_TS.jpg	01_NF_MS_TM.jpg	01_NF_AU_TF.jpg	1	1200	12	3	UIR	UIR	NA	yes
sat	303	13	13	4	04_NF_RM_TS.jpg	04_NF_RM_TM.jpg	04_NF_WL_TF.jpg	0	1200	12	3	UIR	UIR	NA	yes
sat	306	13	3	12	12_NF_IP_TS.jpg	12_NF_IP_TM.jpg	12_NF_FP_TF.jpg	0	3300	12	3	UIR	UIR	NA	yes
sat	307	13	3	11	11_NF_CP_TS.jpg	11_NF_CP_TM.jpg	11_NF_SP_TF.jpg	1	1100	12	3	UIR	UIR	NA	no
sat	308	13	7	7	07_NF_WJ_TS.jpg	07_NF_WJ_TM.jpg	07_NF_PL_TF.jpg	1	3300	12	3	UIR	UIR	NA	yes
sat	312	13	7	6	06_NF_TJ_TS.jpg	06_NF_TJ_TM.jpg	06_NF_CM_TF.jpg	1	1000	12	3	UIR	UIR	NA	yes
sat	385	13	13	3	03_F_D_TS.jpg	03_F_D_TM.jpg	03_F_W_TF.jpg	0	1300	6	2	FIR	UIR	yes	no
sat	389	13	13	11	11_F_W_TS.jpg	11_F_W_TM.jpg	11_F_D_TF.jpg	0	2000	6	2	FIR	UIR	no	yes
sat	398	13	13	10	10_F_W_TS.jpg	10_F_W_TM.jpg	10_F_M_TF.jpg	0	1300	6	2	FIR	UIR	yes	yes
sat	400	13	13	4	04_F_M_TS.jpg	04_F_M_TM.jpg	04_F_D_TF.jpg	1	6600	6	2	FIR	UIR	no	yes
sat	405	13	13	1	01_F_D_TS.jpg	01_F_D_TM.jpg	01_F_M_TF.jpg	0	2000	6	2	FIR	UIR	yes	no
sat	406	13	13	6	06_F_M_TS.jpg	06_F_M_TM.jpg	06_F_W_TF.jpg	1	1400	6	2	FIR	UIR	no	no
sat	314	14	8	5	05_NF_VS_TS.jpg	05_NF_VS_TM.jpg	05_NF_EP_TF.jpg	0	1800	12	3	UIR	UIR	NA	NA
sat	315	14	8	8	08_NF_GP_TS.jpg	08_NF_GP_TM.jpg	08_NF_NP_TF.jpg	1	2000	12	3	UIR	UIR	NA	yes
sat	316	14	4	12	12_NF_IP_TS.jpg	12_NF_IP_TM.jpg	12_NF_FP_TF.jpg	0	1400	12	3	UIR	UIR	NA	yes
sat	317	14	4	9	09_NF_EJ_TS.jpg	09_NF_EJ_TM.jpg	09_NF_OJ_TF.jpg	0	800	12	3	UIR	UIR	NA	yes
sat	318	14	14	3	03_NF_KM_TS.jpg	03_NF_KM_TM.jpg	03_NF_SM_TF.jpg	0	1200	12	3	UIR	UIR	NA	no
sat	319	14	4	11	11_NF_CP_TS.jpg	11_NF_CP_TM.jpg	11_NF_SP_TF.jpg	1	1300	12	3	UIR	UIR	NA	no
sat	320	14	14	2	02_NF_RS_TS.jpg	02_NF_RS_TM.jpg	02_NF_DS_TF.jpg	1	1700	12	3	UIR	UIR	NA	yes
sat	322	14	4	10	10_NF_VL_TS.jpg	10_NF_VL_TM.jpg	10_NF_FJ_TF.jpg	1	1600	12	3	UIR	UIR	NA	NA
sat	323	14	8	7	07_NF_WJ_TS.jpg	07_NF_WJ_TM.jpg	07_NF_PL_TF.jpg	1	1200	12	3	UIR	UIR	NA	yes
sat	329	14	14	4	04_NF_RM_TS.jpg	04_NF_RM_TM.jpg	04_NF_WL_TF.jpg	0	1000	12	3	UIR	UIR	NA	yes
sat	332	14	8	6	06_NF_TJ_TS.jpg	06_NF_TJ_TM.jpg	06_NF_CM_TF.jpg	1	1000	12	3	UIR	UIR	NA	yes
sat	333	14	14	1	01_NF_MS_TS.jpg	01_NF_MS_TM.jpg	01_NF_AU_TF.jpg	1	1900	12	3	UIR	UIR	NA	yes
sat	411	14	14	1	01_F_D_TS.jpg	01_F_D_TM.jpg	01_F_M_TF.jpg	0	6200	6	2	FIR	UIR	yes	no
sat	415	14	14	6	06_F_M_TS.jpg	06_F_M_TM.jpg	06_F_W_TF.jpg	1	1300	6	2	FIR	UIR	no	no
sat	416	14	14	11	11_F_W_TS.jpg	11_F_W_TM.jpg	11_F_D_TF.jpg	0	1800	6	2	FIR	UIR	no	yes
sat	417	14	14	3	03_F_D_TS.jpg	03_F_D_TM.jpg	03_F_W_TF.jpg	0	1300	6	2	FIR	UIR	yes	no
sat	421	14	14	10	10_F_W_TS.jpg	10_F_W_TM.jpg	10_F_M_TF.jpg	0	1200	6	2	FIR	UIR	yes	yes
sat	428	14	14	4	04_F_M_TS.jpg	04_F_M_TM.jpg	04_F_D_TF.jpg	0	1500	6	2	FIR	UIR	no	yes
sat	337	15	15	1	01_NF_MS_TS.jpg	01_NF_MS_TM.jpg	01_NF_AU_TF.jpg	1	3500	12	3	UIR	UIR	NA	yes
sat	338	15	5	9	09_NF_EJ_TS.jpg	09_NF_EJ_TM.jpg	09_NF_OJ_TF.jpg	1	1000	12	3	UIR	UIR	NA	yes
sat	340	15	15	2	02_NF_RS_TS.jpg	02_NF_RS_TM.jpg	02_NF_DS_TF.jpg	1	1500	12	3	UIR	UIR	NA	yes
sat	341	15	15	3	03_NF_KM_TS.jpg	03_NF_KM_TM.jpg	03_NF_SM_TF.jpg	1	1300	12	3	UIR	UIR	NA	no
sat	346	15	9	6	06_NF_TJ_TS.jpg	06_NF_TJ_TM.jpg	06_NF_CM_TF.jpg	1	1500	12	3	UIR	UIR	NA	yes
sat	349	15	5	12	12_NF_IP_TS.jpg	12_NF_IP_TM.jpg	12_NF_FP_TF.jpg	0	1500	12	3	UIR	UIR	NA	yes
sat	351	15	9	7	07_NF_WJ_TS.jpg	07_NF_WJ_TM.jpg	07_NF_PL_TF.jpg	1	2100	12	3	UIR	UIR	NA	yes
sat	353	15	9	5	05_NF_VS_TS.jpg	05_NF_VS_TM.jpg	05_NF_EP_TF.jpg	0	1400	12	3	UIR	UIR	NA	NA
sat	357	15	5	11	11_NF_CP_TS.jpg	11_NF_CP_TM.jpg	11_NF_SP_TF.jpg	1	1500	12	3	UIR	UIR	NA	no
sat	358	15	5	10	10_NF_VL_TS.jpg	10_NF_VL_TM.jpg	10_NF_FJ_TF.jpg	1	1400	12	3	UIR	UIR	NA	NA
sat	359	15	9	8	08_NF_GP_TS.jpg	08_NF_GP_TM.jpg	08_NF_NP_TF.jpg	1	1400	12	3	UIR	UIR	NA	yes
sat	360	15	15	4	04_NF_RM_TS.jpg	04_NF_RM_TM.jpg	04_NF_WL_TF.jpg	1	9500	12	3	UIR	UIR	NA	yes
sat	433	15	15	1	01_F_D_TS.jpg	01_F_D_TM.jpg	01_F_M_TF.jpg	0	4200	6	2	FIR	UIR	yes	no
sat	434	15	15	11	11_F_W_TS.jpg	11_F_W_TM.jpg	11_F_D_TF.jpg	0	1100	6	2	FIR	UIR	no	yes
sat	435	15	15	6	06_F_M_TS.jpg	06_F_M_TM.jpg	06_F_W_TF.jpg	1	1100	6	2	FIR	UIR	no	no
sat	443	15	15	4	04_F_M_TS.jpg	04_F_M_TM.jpg	04_F_D_TF.jpg	1	1100	6	2	FIR	UIR	no	yes
sat	444	15	15	10	10_F_W_TS.jpg	10_F_W_TM.jpg	10_F_M_TF.jpg	1	1900	6	2	FIR	UIR	yes	yes
sat	452	15	15	3	03_F_D_TS.jpg	03_F_D_TM.jpg	03_F_W_TF.jpg	0	1500	6	2	FIR	UIR	yes	no
sat	362	16	16	2	02_NF_RS_TS.jpg	02_NF_RS_TM.jpg	02_NF_DS_TF.jpg	1	1100	12	3	UIR	UIR	NA	yes
sat	363	16	10	8	08_NF_GP_TS.jpg	08_NF_GP_TM.jpg	08_NF_NP_TF.jpg	0	1300	12	3	UIR	UIR	NA	yes
sat	366	16	10	6	06_NF_TJ_TS.jpg	06_NF_TJ_TM.jpg	06_NF_CM_TF.jpg	0	1400	12	3	UIR	UIR	NA	yes
sat	369	16	6	12	12_NF_IP_TS.jpg	12_NF_IP_TM.jpg	12_NF_FP_TF.jpg	1	1100	12	3	UIR	UIR	NA	yes
sat	370	16	6	9	09_NF_EJ_TS.jpg	09_NF_EJ_TM.jpg	09_NF_OJ_TF.jpg	0	1200	12	3	UIR	UIR	NA	yes
sat	371	16	16	4	04_NF_RM_TS.jpg	04_NF_RM_TM.jpg	04_NF_WL_TF.jpg	0	1200	12	3	UIR	UIR	NA	yes
sat	374	16	16	3	03_NF_KM_TS.jpg	03_NF_KM_TM.jpg	03_NF_SM_TF.jpg	1	900	12	3	UIR	UIR	NA	no
sat	375	16	6	11	11_NF_CP_TS.jpg	11_NF_CP_TM.jpg	11_NF_SP_TF.jpg	1	1200	12	3	UIR	UIR	NA	no
sat	381	16	6	10	10_NF_VL_TS.jpg	10_NF_VL_TM.jpg	10_NF_FJ_TF.jpg	0	4600	12	3	UIR	UIR	NA	NA
sat	382	16	16	1	01_NF_MS_TS.jpg	01_NF_MS_TM.jpg	01_NF_AU_TF.jpg	1	2600	12	3	UIR	UIR	NA	yes
sat	383	16	10	5	05_NF_VS_TS.jpg	05_NF_VS_TM.jpg	05_NF_EP_TF.jpg	0	1300	12	3	UIR	UIR	NA	NA
sat	384	16	10	7	07_NF_WJ_TS.jpg	07_NF_WJ_TM.jpg	07_NF_PL_TF.jpg	1	1100	12	3	UIR	UIR	NA	yes
sat	458	16	16	10	10_F_W_TS.jpg	10_F_W_TM.jpg	10_F_M_TF.jpg	1	1000	6	2	FIR	UIR	yes	yes
sat	462	16	16	6	06_F_M_TS.jpg	06_F_M_TM.jpg	06_F_W_TF.jpg	1	1500	6	2	FIR	UIR	no	no
sat	466	16	16	4	04_F_M_TS.jpg	04_F_M_TM.jpg	04_F_D_TF.jpg	0	2300	6	2	FIR	UIR	no	yes
sat	471	16	16	1	01_F_D_TS.jpg	01_F_D_TM.jpg	01_F_M_TF.jpg	0	1700	6	2	FIR	UIR	yes	no
sat	475	16	16	3	03_F_D_TS.jpg	03_F_D_TM.jpg	03_F_W_TF.jpg	1	6800	6	2	FIR	UIR	yes	no
sat	478	16	16	11	11_F_W_TS.jpg	11_F_W_TM.jpg	11_F_D_TF.jpg	0	1200	6	2	FIR	UIR	no	yes
sat	385	17	17	1	01_NF_MS_TS.jpg	01_NF_MS_TM.jpg	01_NF_AU_TF.jpg	1	1600	12	3	UIR	UIR	NA	yes
sat	386	17	7	12	12_NF_IP_TS.jpg	12_NF_IP_TM.jpg	12_NF_FP_TF.jpg	0	800	12	3	UIR	UIR	NA	yes
sat	387	17	7	10	10_NF_VL_TS.jpg	10_NF_VL_TM.jpg	10_NF_FJ_TF.jpg	1	1600	12	3	UIR	UIR	NA	NA
sat	390	17	11	7	07_NF_WJ_TS.jpg	07_NF_WJ_TM.jpg	07_NF_PL_TF.jpg	1	1600	12	3	UIR	UIR	NA	yes
sat	391	17	17	2	02_NF_RS_TS.jpg	02_NF_RS_TM.jpg	02_NF_DS_TF.jpg	1	1900	12	3	UIR	UIR	NA	yes
sat	394	17	17	3	03_NF_KM_TS.jpg	03_NF_KM_TM.jpg	03_NF_SM_TF.jpg	1	1200	12	3	UIR	UIR	NA	no
sat	397	17	11	8	08_NF_GP_TS.jpg	08_NF_GP_TM.jpg	08_NF_NP_TF.jpg	1	1300	12	3	UIR	UIR	NA	yes
sat	399	17	11	6	06_NF_TJ_TS.jpg	06_NF_TJ_TM.jpg	06_NF_CM_TF.jpg	1	1800	12	3	UIR	UIR	NA	yes
sat	400	17	11	5	05_NF_VS_TS.jpg	05_NF_VS_TM.jpg	05_NF_EP_TF.jpg	0	1300	12	3	UIR	UIR	NA	NA
sat	401	17	7	11	11_NF_CP_TS.jpg	11_NF_CP_TM.jpg	11_NF_SP_TF.jpg	0	3900	12	3	UIR	UIR	NA	no
sat	407	17	7	9	09_NF_EJ_TS.jpg	09_NF_EJ_TM.jpg	09_NF_OJ_TF.jpg	0	1200	12	3	UIR	UIR	NA	yes
sat	408	17	17	4	04_NF_RM_TS.jpg	04_NF_RM_TM.jpg	04_NF_WL_TF.jpg	0	1500	12	3	UIR	UIR	NA	yes
sat	485	17	17	10	10_F_W_TS.jpg	10_F_W_TM.jpg	10_F_M_TF.jpg	0	1900	6	2	FIR	UIR	yes	yes
sat	488	17	17	3	03_F_D_TS.jpg	03_F_D_TM.jpg	03_F_W_TF.jpg	1	3200	6	2	FIR	UIR	yes	no
sat	489	17	17	4	04_F_M_TS.jpg	04_F_M_TM.jpg	04_F_D_TF.jpg	0	22000	6	2	FIR	UIR	no	yes
sat	493	17	17	6	06_F_M_TS.jpg	06_F_M_TM.jpg	06_F_W_TF.jpg	1	2700	6	2	FIR	UIR	no	no
sat	494	17	17	1	01_F_D_TS.jpg	01_F_D_TM.jpg	01_F_M_TF.jpg	0	2000	6	2	FIR	UIR	yes	no
sat	495	17	17	11	11_F_W_TS.jpg	11_F_W_TM.jpg	11_F_D_TF.jpg	0	5100	6	2	FIR	UIR	no	yes
sat	409	18	18	1	01_NF_MS_TS.jpg	01_NF_MS_TM.jpg	01_NF_AU_TF.jpg	1	1100	12	3	UIR	UIR	NA	yes
sat	413	18	12	6	06_NF_TJ_TS.jpg	06_NF_TJ_TM.jpg	06_NF_CM_TF.jpg	1	2200	12	3	UIR	UIR	NA	yes
sat	414	18	18	2	02_NF_RS_TS.jpg	02_NF_RS_TM.jpg	02_NF_DS_TF.jpg	1	2000	12	3	UIR	UIR	NA	yes
sat	418	18	8	12	12_NF_IP_TS.jpg	12_NF_IP_TM.jpg	12_NF_FP_TF.jpg	0	1800	12	3	UIR	UIR	NA	yes
sat	419	18	8	11	11_NF_CP_TS.jpg	11_NF_CP_TM.jpg	11_NF_SP_TF.jpg	1	1200	12	3	UIR	UIR	NA	no
sat	423	18	12	5	05_NF_VS_TS.jpg	05_NF_VS_TM.jpg	05_NF_EP_TF.jpg	0	2600	12	3	UIR	UIR	NA	NA
sat	424	18	12	7	07_NF_WJ_TS.jpg	07_NF_WJ_TM.jpg	07_NF_PL_TF.jpg	0	1700	12	3	UIR	UIR	NA	yes
sat	425	18	18	4	04_NF_RM_TS.jpg	04_NF_RM_TM.jpg	04_NF_WL_TF.jpg	0	3400	12	3	UIR	UIR	NA	yes
sat	427	18	8	10	10_NF_VL_TS.jpg	10_NF_VL_TM.jpg	10_NF_FJ_TF.jpg	0	800	12	3	UIR	UIR	NA	NA
sat	429	18	12	8	08_NF_GP_TS.jpg	08_NF_GP_TM.jpg	08_NF_NP_TF.jpg	1	1100	12	3	UIR	UIR	NA	yes
sat	430	18	8	9	09_NF_EJ_TS.jpg	09_NF_EJ_TM.jpg	09_NF_OJ_TF.jpg	1	1700	12	3	UIR	UIR	NA	yes
sat	432	18	18	3	03_NF_KM_TS.jpg	03_NF_KM_TM.jpg	03_NF_SM_TF.jpg	0	1400	12	3	UIR	UIR	NA	no
sat	505	18	18	4	04_F_M_TS.jpg	04_F_M_TM.jpg	04_F_D_TF.jpg	0	1400	6	2	FIR	UIR	no	yes
sat	513	18	18	1	01_F_D_TS.jpg	01_F_D_TM.jpg	01_F_M_TF.jpg	1	6500	6	2	FIR	UIR	yes	no
sat	516	18	18	6	06_F_M_TS.jpg	06_F_M_TM.jpg	06_F_W_TF.jpg	1	2700	6	2	FIR	UIR	no	no
sat	525	18	18	3	03_F_D_TS.jpg	03_F_D_TM.jpg	03_F_W_TF.jpg	0	2400	6	2	FIR	UIR	yes	no
sat	527	18	18	11	11_F_W_TS.jpg	11_F_W_TM.jpg	11_F_D_TF.jpg	1	4600	6	2	FIR	UIR	no	yes
sat	528	18	18	10	10_F_W_TS.jpg	10_F_W_TM.jpg	10_F_M_TF.jpg	0	2300	6	2	FIR	UIR	yes	yes
sat	433	19	13	6	06_NF_TJ_TS.jpg	06_NF_TJ_TM.jpg	06_NF_CM_TF.jpg	1	1000	12	3	UIR	UIR	NA	yes
sat	436	19	13	5	05_NF_VS_TS.jpg	05_NF_VS_TM.jpg	05_NF_EP_TF.jpg	0	1200	12	3	UIR	UIR	NA	NA
sat	439	19	19	4	04_NF_RM_TS.jpg	04_NF_RM_TM.jpg	04_NF_WL_TF.jpg	1	900	12	3	UIR	UIR	NA	yes
sat	440	19	19	3	03_NF_KM_TS.jpg	03_NF_KM_TM.jpg	03_NF_SM_TF.jpg	1	1200	12	3	UIR	UIR	NA	no
sat	442	19	19	1	01_NF_MS_TS.jpg	01_NF_MS_TM.jpg	01_NF_AU_TF.jpg	0	1600	12	3	UIR	UIR	NA	yes
sat	444	19	9	9	09_NF_EJ_TS.jpg	09_NF_EJ_TM.jpg	09_NF_OJ_TF.jpg	1	1000	12	3	UIR	UIR	NA	yes
sat	445	19	9	12	12_NF_IP_TS.jpg	12_NF_IP_TM.jpg	12_NF_FP_TF.jpg	0	1800	12	3	UIR	UIR	NA	yes
sat	449	19	19	2	02_NF_RS_TS.jpg	02_NF_RS_TM.jpg	02_NF_DS_TF.jpg	1	1000	12	3	UIR	UIR	NA	yes
sat	450	19	9	11	11_NF_CP_TS.jpg	11_NF_CP_TM.jpg	11_NF_SP_TF.jpg	1	1600	12	3	UIR	UIR	NA	no
sat	451	19	13	8	08_NF_GP_TS.jpg	08_NF_GP_TM.jpg	08_NF_NP_TF.jpg	1	1700	12	3	UIR	UIR	NA	yes
sat	454	19	13	7	07_NF_WJ_TS.jpg	07_NF_WJ_TM.jpg	07_NF_PL_TF.jpg	1	1100	12	3	UIR	UIR	NA	yes
sat	455	19	9	10	10_NF_VL_TS.jpg	10_NF_VL_TM.jpg	10_NF_FJ_TF.jpg	1	1400	12	3	UIR	UIR	NA	NA
sat	458	20	20	3	03_NF_KM_TS.jpg	03_NF_KM_TM.jpg	03_NF_SM_TF.jpg	1	1400	12	3	UIR	UIR	NA	no
sat	459	20	20	2	02_NF_RS_TS.jpg	02_NF_RS_TM.jpg	02_NF_DS_TF.jpg	1	1600	12	3	UIR	UIR	NA	yes
sat	460	20	20	1	01_NF_MS_TS.jpg	01_NF_MS_TM.jpg	01_NF_AU_TF.jpg	1	1300	12	3	UIR	UIR	NA	yes
sat	461	20	10	11	11_NF_CP_TS.jpg	11_NF_CP_TM.jpg	11_NF_SP_TF.jpg	1	1100	12	3	UIR	UIR	NA	no
sat	463	20	10	9	09_NF_EJ_TS.jpg	09_NF_EJ_TM.jpg	09_NF_OJ_TF.jpg	1	1200	12	3	UIR	UIR	NA	yes
sat	468	20	10	10	10_NF_VL_TS.jpg	10_NF_VL_TM.jpg	10_NF_FJ_TF.jpg	1	1800	12	3	UIR	UIR	NA	NA
sat	470	20	14	8	08_NF_GP_TS.jpg	08_NF_GP_TM.jpg	08_NF_NP_TF.jpg	1	1300	12	3	UIR	UIR	NA	yes
sat	473	20	10	12	12_NF_IP_TS.jpg	12_NF_IP_TM.jpg	12_NF_FP_TF.jpg	0	1700	12	3	UIR	UIR	NA	yes
sat	474	20	14	5	05_NF_VS_TS.jpg	05_NF_VS_TM.jpg	05_NF_EP_TF.jpg	0	1500	12	3	UIR	UIR	NA	NA
sat	475	20	20	4	04_NF_RM_TS.jpg	04_NF_RM_TM.jpg	04_NF_WL_TF.jpg	0	1600	12	3	UIR	UIR	NA	yes
sat	476	20	14	6	06_NF_TJ_TS.jpg	06_NF_TJ_TM.jpg	06_NF_CM_TF.jpg	1	1000	12	3	UIR	UIR	NA	yes
sat	478	20	14	7	07_NF_WJ_TS.jpg	07_NF_WJ_TM.jpg	07_NF_PL_TF.jpg	1	1500	12	3	UIR	UIR	NA	yes

## Sheet: MTSlatency
ID	TRIAL	SESSION	REPEAT	STIMSET	SAMPLE	MATCH	FOIL	CORRECT	RT MATCH	NB TESTS	BLOCK	TASK	ORDER	samplefriend	sampledom
bai	1	1	1	10	10_F_W_TS.jpg	10_F_W_TM.jpg	10_F_M_TF.jpg	1	1400	12	1	FIR	FIR	no	no
bai	2	1	1	6	06_F_M_TS.jpg	06_F_M_TM.jpg	06_F_W_TF.jpg	1	2100	12	2	FIR	FIR	yes	yes
bai	4	1	1	11	11_F_W_TS.jpg	11_F_W_TM.jpg	11_F_D_TF.jpg	1	800	12	2	FIR	FIR	yes	no
bai	5	1	1	11	11_F_W_TS.jpg	11_F_W_TM.jpg	11_F_D_TF.jpg	1	3100	12	1	FIR	FIR	yes	no
bai	5	1	1	12	12_F_W_TS.jpg	12_F_W_TM.jpg	12_F_S_TF.jpg	1	2300	12	2	FIR	FIR	yes	no
bai	7	1	1	1	01_F_D_TS.jpg	01_F_D_TM.jpg	01_F_M_TF.jpg	1	4200	12	1	FIR	FIR	no	yes
bai	8	1	1	3	03_F_D_TS.jpg	03_F_D_TM.jpg	03_F_W_TF.jpg	1	11900	12	1	FIR	FIR	no	yes
bai	9	1	1	2	02_F_D_TS.jpg	02_F_D_TM.jpg	02_F_S_TF.jpg	1	9800	12	1	FIR	FIR	yes	yes
bai	10	1	1	6	06_F_M_TS.jpg	06_F_M_TM.jpg	06_F_W_TF.jpg	1	3200	12	1	FIR	FIR	yes	yes
bai	13	1	1	3	03_F_D_TS.jpg	03_F_D_TM.jpg	03_F_W_TF.jpg	1	1900	12	2	FIR	FIR	no	yes
bai	14	1	1	7	07_F_S_TS.jpg	07_F_S_TM.jpg	07_F_D_TF.jpg	1	2000	12	2	FIR	FIR	no	no
bai	14	1	1	9	09_F_S_TS.jpg	09_F_S_TM.jpg	09_F_W_TF.jpg	1	1500	12	1	FIR	FIR	no	yes
bai	17	1	1	8	08_F_S_TS.jpg	08_F_S_TM.jpg	08_F_M_TF.jpg	1	1100	12	2	FIR	FIR	no	yes
bai	18	1	1	4	04_F_M_TS.jpg	04_F_M_TM.jpg	04_F_D_TF.jpg	1	1400	12	1	FIR	FIR	yes	no
bai	21	1	1	5	05_F_M_TS.jpg	05_F_M_TM.jpg	05_F_S_TF.jpg	1	7800	12	2	FIR	FIR	yes	no
bai	192	1	1	4	04_F_M_TS.jpg	04_F_M_TM.jpg	04_F_D_TF.jpg	1	1900	12	2	FIR	FIR	yes	no
bai	654	1	1	3	03_NF_KM_TS.jpg	03_NF_KM_TM.jpg	03_NF_SM_TF.jpg	1	3500	4	1	UIR	FIR	NA	no
bai	25	2	2	12	12_F_W_TS.jpg	12_F_W_TM.jpg	12_F_S_TF.jpg	1	1300	12	2	FIR	FIR	yes	no
bai	27	2	2	11	11_F_W_TS.jpg	11_F_W_TM.jpg	11_F_D_TF.jpg	1	1800	12	2	FIR	FIR	yes	no
bai	29	2	2	6	06_F_M_TS.jpg	06_F_M_TM.jpg	06_F_W_TF.jpg	1	1700	12	2	FIR	FIR	yes	yes
bai	30	2	2	11	11_F_W_TS.jpg	11_F_W_TM.jpg	11_F_D_TF.jpg	1	171900	12	1	FIR	FIR	yes	no
bai	32	2	2	10	10_F_W_TS.jpg	10_F_W_TM.jpg	10_F_M_TF.jpg	1	1400	12	2	FIR	FIR	no	no
bai	32	2	2	12	12_F_W_TS.jpg	12_F_W_TM.jpg	12_F_S_TF.jpg	1	1300	12	1	FIR	FIR	yes	no
bai	33	2	2	7	07_F_S_TS.jpg	07_F_S_TM.jpg	07_F_D_TF.jpg	1	2200	12	2	FIR	FIR	no	no
bai	35	2	2	3	03_F_D_TS.jpg	03_F_D_TM.jpg	03_F_W_TF.jpg	1	1200	12	2	FIR	FIR	no	yes
bai	36	2	2	2	02_F_D_TS.jpg	02_F_D_TM.jpg	02_F_S_TF.jpg	1	800	12	1	FIR	FIR	yes	yes
bai	36	2	2	4	04_F_M_TS.jpg	04_F_M_TM.jpg	04_F_D_TF.jpg	1	1000	12	2	FIR	FIR	yes	no
bai	37	2	2	6	06_F_M_TS.jpg	06_F_M_TM.jpg	06_F_W_TF.jpg	1	1100	12	1	FIR	FIR	yes	yes
bai	38	2	2	9	09_F_S_TS.jpg	09_F_S_TM.jpg	09_F_W_TF.jpg	1	2200	12	1	FIR	FIR	no	yes
bai	40	2	2	5	05_F_M_TS.jpg	05_F_M_TM.jpg	05_F_S_TF.jpg	1	2500	12	1	FIR	FIR	yes	no
bai	42	2	2	2	02_F_D_TS.jpg	02_F_D_TM.jpg	02_F_S_TF.jpg	1	3500	12	2	FIR	FIR	yes	yes
bai	43	2	2	10	10_F_W_TS.jpg	10_F_W_TM.jpg	10_F_M_TF.jpg	1	1300	12	1	FIR	FIR	no	no
bai	45	2	2	4	04_F_M_TS.jpg	04_F_M_TM.jpg	04_F_D_TF.jpg	1	1500	12	1	FIR	FIR	yes	no
bai	46	2	2	8	08_F_S_TS.jpg	08_F_S_TM.jpg	08_F_M_TF.jpg	1	1300	12	1	FIR	FIR	no	yes
bai	48	2	2	3	03_F_D_TS.jpg	03_F_D_TM.jpg	03_F_W_TF.jpg	1	1400	12	1	FIR	FIR	no	yes
bai	686	2	2	3	03_NF_KM_TS.jpg	03_NF_KM_TM.jpg	03_NF_SM_TF.jpg	1	1000	4	1	UIR	FIR	NA	no
bai	687	2	2	1	01_NF_MS_TS.jpg	01_NF_MS_TM.jpg	01_NF_AU_TF.jpg	1	2800	4	1	UIR	FIR	NA	yes
bai	695	2	2	4	04_NF_RM_TS.jpg	04_NF_RM_TM.jpg	04_NF_WL_TF.jpg	1	1300	4	1	UIR	FIR	NA	yes
bai	51	3	3	1	01_F_D_TS.jpg	01_F_D_TM.jpg	01_F_M_TF.jpg	1	1200	12	2	FIR	FIR	no	yes
bai	53	3	3	6	06_F_M_TS.jpg	06_F_M_TM.jpg	06_F_W_TF.jpg	1	600	12	2	FIR	FIR	yes	yes
bai	54	3	3	8	08_F_S_TS.jpg	08_F_S_TM.jpg	08_F_M_TF.jpg	1	3400	12	2	FIR	FIR	no	yes
bai	55	3	3	2	02_F_D_TS.jpg	02_F_D_TM.jpg	02_F_S_TF.jpg	1	2200	12	2	FIR	FIR	yes	yes
bai	63	3	3	11	11_F_W_TS.jpg	11_F_W_TM.jpg	11_F_D_TF.jpg	1	1200	12	2	FIR	FIR	yes	no
bai	65	3	3	3	03_F_D_TS.jpg	03_F_D_TM.jpg	03_F_W_TF.jpg	1	5100	12	2	FIR	FIR	no	yes
bai	67	3	3	5	05_F_M_TS.jpg	05_F_M_TM.jpg	05_F_S_TF.jpg	1	2700	12	2	FIR	FIR	yes	no
bai	699	3	3	1	01_NF_MS_TS.jpg	01_NF_MS_TM.jpg	01_NF_AU_TF.jpg	1	800	4	1	UIR	FIR	NA	yes
bai	712	3	3	2	02_NF_RS_TS.jpg	02_NF_RS_TM.jpg	02_NF_DS_TF.jpg	1	3400	4	1	UIR	FIR	NA	yes
bai	714	3	3	4	04_NF_RM_TS.jpg	04_NF_RM_TM.jpg	04_NF_WL_TF.jpg	1	900	4	1	UIR	FIR	NA	yes
bai	72	4	4	10	10_F_W_TS.jpg	10_F_W_TM.jpg	10_F_M_TF.jpg	1	1600	12	2	FIR	FIR	no	no
bai	81	4	4	4	04_F_M_TS.jpg	04_F_M_TM.jpg	04_F_D_TF.jpg	1	6100	12	2	FIR	FIR	yes	no
bai	88	4	4	5	05_F_M_TS.jpg	05_F_M_TM.jpg	05_F_S_TF.jpg	1	1500	12	2	FIR	FIR	yes	no
bai	89	4	4	9	09_F_S_TS.jpg	09_F_S_TM.jpg	09_F_W_TF.jpg	1	800	12	2	FIR	FIR	no	yes
bai	90	4	4	2	02_F_D_TS.jpg	02_F_D_TM.jpg	02_F_S_TF.jpg	1	900	12	2	FIR	FIR	yes	yes
bai	92	4	4	6	06_F_M_TS.jpg	06_F_M_TM.jpg	06_F_W_TF.jpg	1	1500	12	2	FIR	FIR	yes	yes
bai	734	4	4	1	01_NF_MS_TS.jpg	01_NF_MS_TM.jpg	01_NF_AU_TF.jpg	1	900	4	1	UIR	FIR	NA	yes
bai	95	5	5	1	01_F_D_TS.jpg	01_F_D_TM.jpg	01_F_M_TF.jpg	1	1400	12	2	FIR	FIR	no	yes
bai	97	5	5	5	05_F_M_TS.jpg	05_F_M_TM.jpg	05_F_S_TF.jpg	1	1000	12	2	FIR	FIR	yes	no
bai	100	5	5	2	02_F_D_TS.jpg	02_F_D_TM.jpg	02_F_S_TF.jpg	1	800	12	2	FIR	FIR	yes	yes
bai	103	5	5	10	10_F_W_TS.jpg	10_F_W_TM.jpg	10_F_M_TF.jpg	1	1400	12	2	FIR	FIR	no	no
bai	105	5	5	8	08_F_S_TS.jpg	08_F_S_TM.jpg	08_F_M_TF.jpg	1	2100	12	2	FIR	FIR	no	yes
bai	106	5	5	7	07_F_S_TS.jpg	07_F_S_TM.jpg	07_F_D_TF.jpg	1	1000	12	2	FIR	FIR	no	no
bai	107	5	5	4	04_F_M_TS.jpg	04_F_M_TM.jpg	04_F_D_TF.jpg	1	900	12	2	FIR	FIR	yes	no
bai	118	5	5	6	06_F_M_TS.jpg	06_F_M_TM.jpg	06_F_W_TF.jpg	1	1000	12	2	FIR	FIR	yes	yes
bai	751	5	5	3	03_NF_KM_TS.jpg	03_NF_KM_TM.jpg	03_NF_SM_TF.jpg	1	3000	4	1	UIR	FIR	NA	no
bai	754	5	5	4	04_NF_RM_TS.jpg	04_NF_RM_TM.jpg	04_NF_WL_TF.jpg	1	900	4	1	UIR	FIR	NA	yes
bai	757	5	5	2	02_NF_RS_TS.jpg	02_NF_RS_TM.jpg	02_NF_DS_TF.jpg	1	1300	4	1	UIR	FIR	NA	yes
bai	760	5	5	1	01_NF_MS_TS.jpg	01_NF_MS_TM.jpg	01_NF_AU_TF.jpg	1	1300	4	1	UIR	FIR	NA	yes
bai	123	6	6	3	03_F_D_TS.jpg	03_F_D_TM.jpg	03_F_W_TF.jpg	1	1000	12	2	FIR	FIR	no	yes
bai	126	6	6	12	12_F_W_TS.jpg	12_F_W_TM.jpg	12_F_S_TF.jpg	1	1600	12	2	FIR	FIR	yes	no
bai	129	6	6	4	04_F_M_TS.jpg	04_F_M_TM.jpg	04_F_D_TF.jpg	1	1600	12	2	FIR	FIR	yes	no
bai	134	6	6	7	07_F_S_TS.jpg	07_F_S_TM.jpg	07_F_D_TF.jpg	1	1100	12	2	FIR	FIR	no	no
bai	137	6	6	9	09_F_S_TS.jpg	09_F_S_TM.jpg	09_F_W_TF.jpg	1	1000	12	2	FIR	FIR	no	yes
bai	138	6	6	2	02_F_D_TS.jpg	02_F_D_TM.jpg	02_F_S_TF.jpg	1	1100	12	2	FIR	FIR	yes	yes
bai	139	6	6	11	11_F_W_TS.jpg	11_F_W_TM.jpg	11_F_D_TF.jpg	1	5400	12	2	FIR	FIR	yes	no
bai	142	6	6	8	08_F_S_TS.jpg	08_F_S_TM.jpg	08_F_M_TF.jpg	1	600	12	2	FIR	FIR	no	yes
bai	782	6	6	1	01_NF_MS_TS.jpg	01_NF_MS_TM.jpg	01_NF_AU_TF.jpg	1	2300	4	1	UIR	FIR	NA	yes
bai	787	6	6	2	02_NF_RS_TS.jpg	02_NF_RS_TM.jpg	02_NF_DS_TF.jpg	1	1500	4	1	UIR	FIR	NA	yes
bai	145	7	7	11	11_F_W_TS.jpg	11_F_W_TM.jpg	11_F_D_TF.jpg	1	2400	12	2	FIR	FIR	yes	no
bai	146	7	7	8	08_F_S_TS.jpg	08_F_S_TM.jpg	08_F_M_TF.jpg	1	800	12	2	FIR	FIR	no	yes
bai	147	7	7	12	12_F_W_TS.jpg	12_F_W_TM.jpg	12_F_S_TF.jpg	1	1400	12	2	FIR	FIR	yes	no
bai	148	7	7	7	07_F_S_TS.jpg	07_F_S_TM.jpg	07_F_D_TF.jpg	1	1000	12	2	FIR	FIR	no	no
bai	152	7	7	4	04_F_M_TS.jpg	04_F_M_TM.jpg	04_F_D_TF.jpg	1	1100	12	2	FIR	FIR	yes	no
bai	158	7	7	5	05_F_M_TS.jpg	05_F_M_TM.jpg	05_F_S_TF.jpg	1	7600	12	2	FIR	FIR	yes	no
bai	159	7	7	2	02_F_D_TS.jpg	02_F_D_TM.jpg	02_F_S_TF.jpg	1	4700	12	2	FIR	FIR	yes	yes
bai	161	7	7	3	03_F_D_TS.jpg	03_F_D_TM.jpg	03_F_W_TF.jpg	1	1400	12	2	FIR	FIR	no	yes
bai	165	7	7	10	10_F_W_TS.jpg	10_F_W_TM.jpg	10_F_M_TF.jpg	1	1600	12	2	FIR	FIR	no	no
bai	797	7	7	4	04_NF_RM_TS.jpg	04_NF_RM_TM.jpg	04_NF_WL_TF.jpg	1	1900	8	2	UIR	FIR	NA	yes
bai	800	7	1	7	07_NF_WJ_TS.jpg	07_NF_WJ_TM.jpg	07_NF_PL_TF.jpg	1	1100	8	2	UIR	FIR	NA	NA
bai	806	7	1	5	05_NF_VS_TS.jpg	05_NF_VS_TM.jpg	05_NF_EP_TF.jpg	1	1000	8	2	UIR	FIR	NA	NA
bai	816	7	7	2	02_NF_RS_TS.jpg	02_NF_RS_TM.jpg	02_NF_DS_TF.jpg	1	1600	8	2	UIR	FIR	NA	yes
bai	167	8	8	1	01_F_D_TS.jpg	01_F_D_TM.jpg	01_F_M_TF.jpg	1	1200	12	2	FIR	FIR	no	yes
bai	171	8	8	2	02_F_D_TS.jpg	02_F_D_TM.jpg	02_F_S_TF.jpg	1	4600	12	2	FIR	FIR	yes	yes
bai	178	8	8	11	11_F_W_TS.jpg	11_F_W_TM.jpg	11_F_D_TF.jpg	1	1000	12	2	FIR	FIR	yes	no
bai	186	8	8	3	03_F_D_TS.jpg	03_F_D_TM.jpg	03_F_W_TF.jpg	1	1100	12	2	FIR	FIR	no	yes
bai	187	8	8	12	12_F_W_TS.jpg	12_F_W_TM.jpg	12_F_S_TF.jpg	1	23400	12	2	FIR	FIR	yes	no
bai	188	8	8	6	06_F_M_TS.jpg	06_F_M_TM.jpg	06_F_W_TF.jpg	1	700	12	2	FIR	FIR	yes	yes
bai	190	8	8	1	01_F_D_TS.jpg	01_F_D_TM.jpg	01_F_M_TF.jpg	1	1100	12	2	FIR	FIR	no	yes
bai	191	8	8	8	08_F_S_TS.jpg	08_F_S_TM.jpg	08_F_M_TF.jpg	1	2900	12	2	FIR	FIR	no	yes
bai	822	8	8	4	04_NF_RM_TS.jpg	04_NF_RM_TM.jpg	04_NF_WL_TF.jpg	1	700	8	2	UIR	FIR	NA	yes
bai	826	8	8	1	01_NF_MS_TS.jpg	01_NF_MS_TM.jpg	01_NF_AU_TF.jpg	1	1700	8	2	UIR	FIR	NA	yes
bai	827	8	2	6	06_NF_TJ_TS.jpg	06_NF_TJ_TM.jpg	06_NF_CM_TF.jpg	1	900	8	2	UIR	FIR	NA	yes
bai	833	8	2	8	08_NF_GP_TS.jpg	08_NF_GP_TM.jpg	08_NF_NP_TF.jpg	1	900	8	2	UIR	FIR	NA	yes
bai	840	8	8	2	02_NF_RS_TS.jpg	02_NF_RS_TM.jpg	02_NF_DS_TF.jpg	1	800	8	2	UIR	FIR	NA	yes
bai	847	9	9	3	03_NF_KM_TS.jpg	03_NF_KM_TM.jpg	03_NF_SM_TF.jpg	1	900	8	2	UIR	FIR	NA	no
bai	849	9	9	1	01_NF_MS_TS.jpg	01_NF_MS_TM.jpg	01_NF_AU_TF.jpg	1	1200	8	2	UIR	FIR	NA	yes
bai	853	9	9	4	04_NF_RM_TS.jpg	04_NF_RM_TM.jpg	04_NF_WL_TF.jpg	1	800	8	2	UIR	FIR	NA	yes
bai	872	10	10	2	02_NF_RS_TS.jpg	02_NF_RS_TM.jpg	02_NF_DS_TF.jpg	1	1400	8	2	UIR	FIR	NA	yes
bai	877	10	4	6	06_NF_TJ_TS.jpg	06_NF_TJ_TM.jpg	06_NF_CM_TF.jpg	1	1300	8	2	UIR	FIR	NA	yes
bai	884	10	4	5	05_NF_VS_TS.jpg	05_NF_VS_TM.jpg	05_NF_EP_TF.jpg	1	1300	8	2	UIR	FIR	NA	NA
bai	894	11	5	6	06_NF_TJ_TS.jpg	06_NF_TJ_TM.jpg	06_NF_CM_TF.jpg	1	6200	8	2	UIR	FIR	NA	yes
bai	896	11	5	7	07_NF_WJ_TS.jpg	07_NF_WJ_TM.jpg	07_NF_PL_TF.jpg	1	1300	8	2	UIR	FIR	NA	NA
bai	897	11	11	1	01_NF_MS_TS.jpg	01_NF_MS_TM.jpg	01_NF_AU_TF.jpg	1	1800	8	2	UIR	FIR	NA	yes
bai	900	11	11	3	03_NF_KM_TS.jpg	03_NF_KM_TM.jpg	03_NF_SM_TF.jpg	1	1500	8	2	UIR	FIR	NA	no
bai	902	11	11	4	04_NF_RM_TS.jpg	04_NF_RM_TM.jpg	04_NF_WL_TF.jpg	1	1300	8	2	UIR	FIR	NA	yes
bai	906	11	11	2	02_NF_RS_TS.jpg	02_NF_RS_TM.jpg	02_NF_DS_TF.jpg	1	2500	8	2	UIR	FIR	NA	yes
bai	912	11	5	8	08_NF_GP_TS.jpg	08_NF_GP_TM.jpg	08_NF_NP_TF.jpg	1	1100	8	2	UIR	FIR	NA	yes
bai	921	12	12	1	01_NF_MS_TS.jpg	01_NF_MS_TM.jpg	01_NF_AU_TF.jpg	1	1800	8	2	UIR	FIR	NA	yes
bai	926	12	6	5	05_NF_VS_TS.jpg	05_NF_VS_TM.jpg	05_NF_EP_TF.jpg	1	2000	8	2	UIR	FIR	NA	NA
bai	935	12	6	8	08_NF_GP_TS.jpg	08_NF_GP_TM.jpg	08_NF_NP_TF.jpg	1	1200	8	2	UIR	FIR	NA	yes
bai	937	13	13	4	04_NF_RM_TS.jpg	04_NF_RM_TM.jpg	04_NF_WL_TF.jpg	1	4300	8	2	UIR	FIR	NA	yes
bai	942	13	7	6	06_NF_TJ_TS.jpg	06_NF_TJ_TM.jpg	06_NF_CM_TF.jpg	1	5800	8	2	UIR	FIR	NA	yes
bai	943	13	7	8	08_NF_GP_TS.jpg	08_NF_GP_TM.jpg	08_NF_NP_TF.jpg	1	2200	8	2	UIR	FIR	NA	yes
bai	957	13	13	1	01_NF_MS_TS.jpg	01_NF_MS_TM.jpg	01_NF_AU_TF.jpg	1	1200	8	2	UIR	FIR	NA	yes
bai	960	13	13	2	02_NF_RS_TS.jpg	02_NF_RS_TM.jpg	02_NF_DS_TF.jpg	1	2700	8	2	UIR	FIR	NA	yes
bai	963	14	8	7	07_NF_WJ_TS.jpg	07_NF_WJ_TM.jpg	07_NF_PL_TF.jpg	1	1700	8	2	UIR	FIR	NA	NA
bai	966	14	14	1	01_NF_MS_TS.jpg	01_NF_MS_TM.jpg	01_NF_AU_TF.jpg	1	1300	8	2	UIR	FIR	NA	yes
bai	969	14	14	2	02_NF_RS_TS.jpg	02_NF_RS_TM.jpg	02_NF_DS_TF.jpg	1	800	8	2	UIR	FIR	NA	yes
bai	977	14	8	5	05_NF_VS_TS.jpg	05_NF_VS_TM.jpg	05_NF_EP_TF.jpg	1	1000	8	2	UIR	FIR	NA	NA
bai	980	14	14	4	04_NF_RM_TS.jpg	04_NF_RM_TM.jpg	04_NF_WL_TF.jpg	1	1000	8	2	UIR	FIR	NA	yes
bai	981	14	8	6	06_NF_TJ_TS.jpg	06_NF_TJ_TM.jpg	06_NF_CM_TF.jpg	1	1000	8	2	UIR	FIR	NA	yes
bai	985	15	15	1	01_NF_MS_TS.jpg	01_NF_MS_TM.jpg	01_NF_AU_TF.jpg	1	900	8	2	UIR	FIR	NA	yes
bai	1000	15	9	6	06_NF_TJ_TS.jpg	06_NF_TJ_TM.jpg	06_NF_CM_TF.jpg	1	1100	8	2	UIR	FIR	NA	yes
bai	1008	15	15	2	02_NF_RS_TS.jpg	02_NF_RS_TM.jpg	02_NF_DS_TF.jpg	1	2400	8	2	UIR	FIR	NA	yes
bai	1009	16	10	8	08_NF_GP_TS.jpg	08_NF_GP_TM.jpg	08_NF_NP_TF.jpg	1	1200	8	2	UIR	FIR	NA	yes
bai	1013	16	16	2	02_NF_RS_TS.jpg	02_NF_RS_TM.jpg	02_NF_DS_TF.jpg	1	2300	8	2	UIR	FIR	NA	yes
bai	1016	16	16	4	04_NF_RM_TS.jpg	04_NF_RM_TM.jpg	04_NF_WL_TF.jpg	1	1100	8	2	UIR	FIR	NA	yes
bai	1019	16	10	5	05_NF_VS_TS.jpg	05_NF_VS_TM.jpg	05_NF_EP_TF.jpg	1	1500	8	2	UIR	FIR	NA	NA
bai	1028	16	16	1	01_NF_MS_TS.jpg	01_NF_MS_TM.jpg	01_NF_AU_TF.jpg	1	1600	8	2	UIR	FIR	NA	yes
bai	1041	17	11	8	08_NF_GP_TS.jpg	08_NF_GP_TM.jpg	08_NF_NP_TF.jpg	1	1000	8	2	UIR	FIR	NA	yes
bai	1043	17	11	6	06_NF_TJ_TS.jpg	06_NF_TJ_TM.jpg	06_NF_CM_TF.jpg	1	1000	8	2	UIR	FIR	NA	yes
bai	1047	17	11	7	07_NF_WJ_TS.jpg	07_NF_WJ_TM.jpg	07_NF_PL_TF.jpg	1	800	8	2	UIR	FIR	NA	NA
bai	1048	17	17	1	01_NF_MS_TS.jpg	01_NF_MS_TM.jpg	01_NF_AU_TF.jpg	1	3400	8	2	UIR	FIR	NA	yes
bai	1050	17	17	2	02_NF_RS_TS.jpg	02_NF_RS_TM.jpg	02_NF_DS_TF.jpg	1	2700	8	2	UIR	FIR	NA	yes
bai	1053	17	17	3	03_NF_KM_TS.jpg	03_NF_KM_TM.jpg	03_NF_SM_TF.jpg	1	1000	8	2	UIR	FIR	NA	no
bai	1064	18	12	7	07_NF_WJ_TS.jpg	07_NF_WJ_TM.jpg	07_NF_PL_TF.jpg	1	900	8	2	UIR	FIR	NA	NA
bai	1068	18	18	3	03_NF_KM_TS.jpg	03_NF_KM_TM.jpg	03_NF_SM_TF.jpg	1	1400	8	2	UIR	FIR	NA	no
bai	1069	18	18	1	01_NF_MS_TS.jpg	01_NF_MS_TM.jpg	01_NF_AU_TF.jpg	1	1200	8	2	UIR	FIR	NA	yes
bai	1077	18	12	8	08_NF_GP_TS.jpg	08_NF_GP_TM.jpg	08_NF_NP_TF.jpg	1	2100	8	2	UIR	FIR	NA	yes
bai	1082	19	13	8	08_NF_GP_TS.jpg	08_NF_GP_TM.jpg	08_NF_NP_TF.jpg	1	3900	8	2	UIR	FIR	NA	yes
bai	1086	19	19	3	03_NF_KM_TS.jpg	03_NF_KM_TM.jpg	03_NF_SM_TF.jpg	1	1700	8	2	UIR	FIR	NA	no
bai	1095	19	19	2	02_NF_RS_TS.jpg	02_NF_RS_TM.jpg	02_NF_DS_TF.jpg	1	1200	8	2	UIR	FIR	NA	yes
bai	1096	19	19	1	01_NF_MS_TS.jpg	01_NF_MS_TM.jpg	01_NF_AU_TF.jpg	1	1100	8	2	UIR	FIR	NA	yes
bai	1097	19	13	7	07_NF_WJ_TS.jpg	07_NF_WJ_TM.jpg	07_NF_PL_TF.jpg	1	1200	8	2	UIR	FIR	NA	NA
bai	1112	20	14	8	08_NF_GP_TS.jpg	08_NF_GP_TM.jpg	08_NF_NP_TF.jpg	1	2300	8	2	UIR	FIR	NA	yes
bai	1114	20	14	6	06_NF_TJ_TS.jpg	06_NF_TJ_TM.jpg	06_NF_CM_TF.jpg	1	900	8	2	UIR	FIR	NA	yes
bai	1117	20	20	2	02_NF_RS_TS.jpg	02_NF_RS_TM.jpg	02_NF_DS_TF.jpg	1	1100	8	2	UIR	FIR	NA	yes
bai	1123	20	20	4	04_NF_RM_TS.jpg	04_NF_RM_TM.jpg	04_NF_WL_TF.jpg	1	2100	8	2	UIR	FIR	NA	yes
bai	1127	20	14	5	05_NF_VS_TS.jpg	05_NF_VS_TM.jpg	05_NF_EP_TF.jpg	1	1400	8	2	UIR	FIR	NA	NA
dru	9	1	1	6	06_F_M_TS.jpg	06_F_M_TM.jpg	06_F_W_TF.jpg	1	1100	6	1	FIR	FIR	no	yes
dru	13	1	1	5	05_F_M_TS.jpg	05_F_M_TM.jpg	05_F_S_TF.jpg	1	700	6	1	FIR	FIR	no	no
dru	19	1	1	12	12_F_W_TS.jpg	12_F_W_TM.jpg	12_F_S_TF.jpg	1	900	6	1	FIR	FIR	no	no
dru	27	2	2	6	06_F_M_TS.jpg	06_F_M_TM.jpg	06_F_W_TF.jpg	1	3000	6	1	FIR	FIR	no	yes
dru	28	2	2	8	08_F_S_TS.jpg	08_F_S_TM.jpg	08_F_M_TF.jpg	1	700	6	1	FIR	FIR	yes	yes
dru	44	2	2	9	09_F_S_TS.jpg	09_F_S_TM.jpg	09_F_W_TF.jpg	1	900	6	1	FIR	FIR	yes	yes
dru	1401	2	2	2	02_NF_RS_TS.jpg	02_NF_RS_TM.jpg	02_NF_DS_TF.jpg	1	1300	4	1	UIR	UIR	NA	yes
dru	1409	2	2	3	03_NF_KM_TS.jpg	03_NF_KM_TM.jpg	03_NF_SM_TF.jpg	1	1000	4	1	UIR	UIR	NA	no
dru	56	3	3	9	09_F_S_TS.jpg	09_F_S_TM.jpg	09_F_W_TF.jpg	1	2200	6	1	FIR	FIR	yes	yes
dru	63	3	3	5	05_F_M_TS.jpg	05_F_M_TM.jpg	05_F_S_TF.jpg	1	700	6	1	FIR	FIR	no	no
dru	72	3	3	12	12_F_W_TS.jpg	12_F_W_TM.jpg	12_F_S_TF.jpg	1	3100	6	1	FIR	FIR	no	no
dru	1430	3	3	2	02_NF_RS_TS.jpg	02_NF_RS_TM.jpg	02_NF_DS_TF.jpg	1	1000	4	1	UIR	UIR	NA	yes
dru	1437	3	3	3	03_NF_KM_TS.jpg	03_NF_KM_TM.jpg	03_NF_SM_TF.jpg	1	800	4	1	UIR	UIR	NA	no
dru	1439	3	3	4	04_NF_RM_TS.jpg	04_NF_RM_TM.jpg	04_NF_WL_TF.jpg	1	700	4	1	UIR	UIR	NA	yes
dru	74	4	4	5	05_F_M_TS.jpg	05_F_M_TM.jpg	05_F_S_TF.jpg	1	700	6	1	FIR	FIR	no	no
dru	83	4	4	6	06_F_M_TS.jpg	06_F_M_TM.jpg	06_F_W_TF.jpg	1	800	6	1	FIR	FIR	no	yes
dru	85	4	4	12	12_F_W_TS.jpg	12_F_W_TM.jpg	12_F_S_TF.jpg	1	1300	6	1	FIR	FIR	no	no
dru	96	4	4	10	10_F_W_TS.jpg	10_F_W_TM.jpg	10_F_M_TF.jpg	1	2200	6	1	FIR	FIR	yes	no
dru	1453	4	4	1	01_NF_MS_TS.jpg	01_NF_MS_TM.jpg	01_NF_AU_TF.jpg	1	1100	4	1	UIR	UIR	NA	yes
dru	1463	4	4	3	03_NF_KM_TS.jpg	03_NF_KM_TM.jpg	03_NF_SM_TF.jpg	1	600	4	1	UIR	UIR	NA	no
dru	104	5	5	10	10_F_W_TS.jpg	10_F_W_TM.jpg	10_F_M_TF.jpg	1	1600	6	1	FIR	FIR	yes	no
dru	106	5	5	6	06_F_M_TS.jpg	06_F_M_TM.jpg	06_F_W_TF.jpg	1	1300	6	1	FIR	FIR	no	yes
dru	111	5	5	5	05_F_M_TS.jpg	05_F_M_TM.jpg	05_F_S_TF.jpg	1	1000	6	1	FIR	FIR	no	no
dru	119	5	5	12	12_F_W_TS.jpg	12_F_W_TM.jpg	12_F_S_TF.jpg	1	800	6	1	FIR	FIR	no	no
dru	1469	5	5	1	01_NF_MS_TS.jpg	01_NF_MS_TM.jpg	01_NF_AU_TF.jpg	1	1000	4	1	UIR	UIR	NA	yes
dru	1480	5	5	3	03_NF_KM_TS.jpg	03_NF_KM_TM.jpg	03_NF_SM_TF.jpg	1	600	4	1	UIR	UIR	NA	no
dru	125	6	6	9	09_F_S_TS.jpg	09_F_S_TM.jpg	09_F_W_TF.jpg	1	1100	6	1	FIR	FIR	yes	yes
dru	132	6	6	5	05_F_M_TS.jpg	05_F_M_TM.jpg	05_F_S_TF.jpg	1	600	6	1	FIR	FIR	no	no
dru	143	6	6	10	10_F_W_TS.jpg	10_F_W_TM.jpg	10_F_M_TF.jpg	1	400	6	1	FIR	FIR	yes	no
dru	1495	6	6	3	03_NF_KM_TS.jpg	03_NF_KM_TM.jpg	03_NF_SM_TF.jpg	1	1100	4	1	UIR	UIR	NA	no
dru	1503	6	6	1	01_NF_MS_TS.jpg	01_NF_MS_TM.jpg	01_NF_AU_TF.jpg	1	2900	4	1	UIR	UIR	NA	yes
dru	160	7	7	9	09_F_S_TS.jpg	09_F_S_TM.jpg	09_F_W_TF.jpg	1	2600	6	1	FIR	FIR	yes	yes
dru	1528	7	7	1	01_NF_MS_TS.jpg	01_NF_MS_TM.jpg	01_NF_AU_TF.jpg	1	1100	4	1	UIR	UIR	NA	yes
dru	1531	7	7	4	04_NF_RM_TS.jpg	04_NF_RM_TM.jpg	04_NF_WL_TF.jpg	1	1700	4	1	UIR	UIR	NA	yes
dru	1533	7	7	3	03_NF_KM_TS.jpg	03_NF_KM_TM.jpg	03_NF_SM_TF.jpg	1	800	4	1	UIR	UIR	NA	no
dru	171	8	8	6	06_F_M_TS.jpg	06_F_M_TM.jpg	06_F_W_TF.jpg	1	2700	6	1	FIR	FIR	no	yes
dru	174	8	8	8	08_F_S_TS.jpg	08_F_S_TM.jpg	08_F_M_TF.jpg	1	800	6	1	FIR	FIR	yes	yes
dru	175	8	8	5	05_F_M_TS.jpg	05_F_M_TM.jpg	05_F_S_TF.jpg	1	600	6	1	FIR	FIR	no	no
dru	183	8	8	12	12_F_W_TS.jpg	12_F_W_TM.jpg	12_F_S_TF.jpg	1	1000	6	1	FIR	FIR	no	no
dru	1545	8	8	2	02_NF_RS_TS.jpg	02_NF_RS_TM.jpg	02_NF_DS_TF.jpg	1	900	4	1	UIR	UIR	NA	yes
dru	1558	8	8	1	01_NF_MS_TS.jpg	01_NF_MS_TM.jpg	01_NF_AU_TF.jpg	1	6500	4	1	UIR	UIR	NA	yes
dru	198	9	9	12	12_F_W_TS.jpg	12_F_W_TM.jpg	12_F_S_TF.jpg	1	1100	6	1	FIR	FIR	no	no
dru	203	9	9	9	09_F_S_TS.jpg	09_F_S_TM.jpg	09_F_W_TF.jpg	1	800	6	1	FIR	FIR	yes	yes
dru	206	9	9	8	08_F_S_TS.jpg	08_F_S_TM.jpg	08_F_M_TF.jpg	1	600	6	1	FIR	FIR	yes	yes
dru	212	9	9	6	06_F_M_TS.jpg	06_F_M_TM.jpg	06_F_W_TF.jpg	1	2300	6	1	FIR	FIR	no	yes
dru	1576	9	9	2	02_NF_RS_TS.jpg	02_NF_RS_TM.jpg	02_NF_DS_TF.jpg	1	900	4	1	UIR	UIR	NA	yes
dru	1577	9	9	1	01_NF_MS_TS.jpg	01_NF_MS_TM.jpg	01_NF_AU_TF.jpg	1	1200	4	1	UIR	UIR	NA	yes
dru	1584	9	9	3	03_NF_KM_TS.jpg	03_NF_KM_TM.jpg	03_NF_SM_TF.jpg	1	1000	4	1	UIR	UIR	NA	no
dru	218	10	10	9	09_F_S_TS.jpg	09_F_S_TM.jpg	09_F_W_TF.jpg	1	1000	6	1	FIR	FIR	yes	yes
dru	226	10	10	12	12_F_W_TS.jpg	12_F_W_TM.jpg	12_F_S_TF.jpg	1	700	6	1	FIR	FIR	no	no
dru	235	10	10	6	06_F_M_TS.jpg	06_F_M_TM.jpg	06_F_W_TF.jpg	1	1700	6	1	FIR	FIR	no	yes
dru	1591	10	10	1	01_NF_MS_TS.jpg	01_NF_MS_TM.jpg	01_NF_AU_TF.jpg	1	600	4	1	UIR	UIR	NA	yes
dru	1602	10	10	4	04_NF_RM_TS.jpg	04_NF_RM_TM.jpg	04_NF_WL_TF.jpg	1	900	4	1	UIR	UIR	NA	yes
dru	1608	10	10	3	03_NF_KM_TS.jpg	03_NF_KM_TM.jpg	03_NF_SM_TF.jpg	1	1200	4	1	UIR	UIR	NA	no
dru	263	11	11	9	09_F_S_TS.jpg	09_F_S_TM.jpg	09_F_W_TF.jpg	1	1200	6	1	FIR	FIR	yes	yes
dru	1609	11	11	1	01_NF_MS_TS.jpg	01_NF_MS_TM.jpg	01_NF_AU_TF.jpg	1	1200	8	2	UIR	FIR	NA	yes
dru	1611	11	1	6	06_NF_TJ_TS.jpg	06_NF_TJ_TM.jpg	06_NF_CM_TF.jpg	1	900	8	2	UIR	FIR	NA	yes
dru	1617	11	11	3	03_NF_KM_TS.jpg	03_NF_KM_TM.jpg	03_NF_SM_TF.jpg	1	1300	8	2	UIR	FIR	NA	no
dru	1626	11	1	8	08_NF_GP_TS.jpg	08_NF_GP_TM.jpg	08_NF_NP_TF.jpg	1	1200	8	2	UIR	FIR	NA	yes
dru	1627	11	11	2	02_NF_RS_TS.jpg	02_NF_RS_TM.jpg	02_NF_DS_TF.jpg	1	1400	8	2	UIR	FIR	NA	yes
dru	1632	11	1	7	07_NF_WJ_TS.jpg	07_NF_WJ_TM.jpg	07_NF_PL_TF.jpg	1	1100	8	2	UIR	FIR	NA	NA
dru	274	12	12	10	10_F_W_TS.jpg	10_F_W_TM.jpg	10_F_M_TF.jpg	1	1800	6	1	FIR	FIR	yes	no
dru	286	12	12	6	06_F_M_TS.jpg	06_F_M_TM.jpg	06_F_W_TF.jpg	1	900	6	1	FIR	FIR	no	yes
dru	288	12	12	5	05_F_M_TS.jpg	05_F_M_TM.jpg	05_F_S_TF.jpg	1	2400	6	1	FIR	FIR	no	no
dru	1638	12	2	7	07_NF_WJ_TS.jpg	07_NF_WJ_TM.jpg	07_NF_PL_TF.jpg	1	1000	8	2	UIR	FIR	NA	NA
dru	1639	12	12	2	02_NF_RS_TS.jpg	02_NF_RS_TM.jpg	02_NF_DS_TF.jpg	1	900	8	2	UIR	FIR	NA	yes
dru	1642	12	2	6	06_NF_TJ_TS.jpg	06_NF_TJ_TM.jpg	06_NF_CM_TF.jpg	1	1100	8	2	UIR	FIR	NA	yes
dru	1652	12	12	3	03_NF_KM_TS.jpg	03_NF_KM_TM.jpg	03_NF_SM_TF.jpg	1	24200	8	2	UIR	FIR	NA	no
dru	295	13	13	6	06_F_M_TS.jpg	06_F_M_TM.jpg	06_F_W_TF.jpg	1	1000	6	1	FIR	FIR	no	yes
dru	301	13	13	8	08_F_S_TS.jpg	08_F_S_TM.jpg	08_F_M_TF.jpg	1	3000	6	1	FIR	FIR	yes	yes
dru	1658	13	13	3	03_NF_KM_TS.jpg	03_NF_KM_TM.jpg	03_NF_SM_TF.jpg	1	700	8	2	UIR	FIR	NA	no
dru	1663	13	3	7	07_NF_WJ_TS.jpg	07_NF_WJ_TM.jpg	07_NF_PL_TF.jpg	1	1200	8	2	UIR	FIR	NA	NA
dru	1676	13	3	6	06_NF_TJ_TS.jpg	06_NF_TJ_TM.jpg	06_NF_CM_TF.jpg	1	1000	8	2	UIR	FIR	NA	yes
dru	1678	13	13	1	01_NF_MS_TS.jpg	01_NF_MS_TM.jpg	01_NF_AU_TF.jpg	1	1000	8	2	UIR	FIR	NA	yes
dru	320	14	14	8	08_F_S_TS.jpg	08_F_S_TM.jpg	08_F_M_TF.jpg	1	700	6	1	FIR	FIR	yes	yes
dru	336	14	14	9	09_F_S_TS.jpg	09_F_S_TM.jpg	09_F_W_TF.jpg	1	1300	6	1	FIR	FIR	yes	yes
dru	1688	14	14	4	04_NF_RM_TS.jpg	04_NF_RM_TM.jpg	04_NF_WL_TF.jpg	1	800	8	2	UIR	FIR	NA	yes
dru	1690	14	14	3	03_NF_KM_TS.jpg	03_NF_KM_TM.jpg	03_NF_SM_TF.jpg	1	1100	8	2	UIR	FIR	NA	no
dru	1692	14	4	6	06_NF_TJ_TS.jpg	06_NF_TJ_TM.jpg	06_NF_CM_TF.jpg	1	700	8	2	UIR	FIR	NA	yes
dru	1694	14	4	7	07_NF_WJ_TS.jpg	07_NF_WJ_TM.jpg	07_NF_PL_TF.jpg	1	600	8	2	UIR	FIR	NA	NA
dru	344	15	15	6	06_F_M_TS.jpg	06_F_M_TM.jpg	06_F_W_TF.jpg	1	700	6	1	FIR	FIR	no	yes
dru	359	15	15	10	10_F_W_TS.jpg	10_F_W_TM.jpg	10_F_M_TF.jpg	1	1100	6	1	FIR	FIR	yes	no
dru	1713	15	15	3	03_NF_KM_TS.jpg	03_NF_KM_TM.jpg	03_NF_SM_TF.jpg	1	800	8	2	UIR	FIR	NA	no
dru	1714	15	5	6	06_NF_TJ_TS.jpg	06_NF_TJ_TM.jpg	06_NF_CM_TF.jpg	1	1500	8	2	UIR	FIR	NA	yes
dru	1717	15	5	7	07_NF_WJ_TS.jpg	07_NF_WJ_TM.jpg	07_NF_PL_TF.jpg	1	900	8	2	UIR	FIR	NA	NA
dru	364	16	16	12	12_F_W_TS.jpg	12_F_W_TM.jpg	12_F_S_TF.jpg	1	900	6	1	FIR	FIR	no	no
dru	368	16	16	8	08_F_S_TS.jpg	08_F_S_TM.jpg	08_F_M_TF.jpg	1	600	6	1	FIR	FIR	yes	yes
dru	369	16	16	6	06_F_M_TS.jpg	06_F_M_TM.jpg	06_F_W_TF.jpg	1	2000	6	1	FIR	FIR	no	yes
dru	374	16	16	9	09_F_S_TS.jpg	09_F_S_TM.jpg	09_F_W_TF.jpg	1	2800	6	1	FIR	FIR	yes	yes
dru	1732	16	6	8	08_NF_GP_TS.jpg	08_NF_GP_TM.jpg	08_NF_NP_TF.jpg	1	1000	8	2	UIR	FIR	NA	yes
dru	1733	16	6	7	07_NF_WJ_TS.jpg	07_NF_WJ_TM.jpg	07_NF_PL_TF.jpg	1	700	8	2	UIR	FIR	NA	NA
dru	1734	16	6	6	06_NF_TJ_TS.jpg	06_NF_TJ_TM.jpg	06_NF_CM_TF.jpg	1	900	8	2	UIR	FIR	NA	yes
dru	1736	16	16	3	03_NF_KM_TS.jpg	03_NF_KM_TM.jpg	03_NF_SM_TF.jpg	1	800	8	2	UIR	FIR	NA	no
dru	1740	16	16	1	01_NF_MS_TS.jpg	01_NF_MS_TM.jpg	01_NF_AU_TF.jpg	1	700	8	2	UIR	FIR	NA	yes
dru	1751	16	16	2	02_NF_RS_TS.jpg	02_NF_RS_TM.jpg	02_NF_DS_TF.jpg	1	500	8	2	UIR	FIR	NA	yes
dru	386	17	17	10	10_F_W_TS.jpg	10_F_W_TM.jpg	10_F_M_TF.jpg	1	800	6	1	FIR	FIR	yes	no
dru	397	17	17	9	09_F_S_TS.jpg	09_F_S_TM.jpg	09_F_W_TF.jpg	1	1300	6	1	FIR	FIR	yes	yes
dru	1754	17	17	3	03_NF_KM_TS.jpg	03_NF_KM_TM.jpg	03_NF_SM_TF.jpg	1	600	8	2	UIR	FIR	NA	no
dru	1766	17	17	4	04_NF_RM_TS.jpg	04_NF_RM_TM.jpg	04_NF_WL_TF.jpg	1	900	8	2	UIR	FIR	NA	yes
dru	411	18	18	10	10_F_W_TS.jpg	10_F_W_TM.jpg	10_F_M_TF.jpg	1	1400	6	1	FIR	FIR	yes	no
dru	419	18	18	5	05_F_M_TS.jpg	05_F_M_TM.jpg	05_F_S_TF.jpg	1	1200	6	1	FIR	FIR	no	no
dru	422	18	18	6	06_F_M_TS.jpg	06_F_M_TM.jpg	06_F_W_TF.jpg	1	800	6	1	FIR	FIR	no	yes
dru	428	18	18	9	09_F_S_TS.jpg	09_F_S_TM.jpg	09_F_W_TF.jpg	1	1900	6	1	FIR	FIR	yes	yes
dru	1777	18	8	7	07_NF_WJ_TS.jpg	07_NF_WJ_TM.jpg	07_NF_PL_TF.jpg	1	1000	8	2	UIR	FIR	NA	NA
dru	1784	18	18	1	01_NF_MS_TS.jpg	01_NF_MS_TM.jpg	01_NF_AU_TF.jpg	1	6700	8	2	UIR	FIR	NA	yes
dru	1786	18	8	8	08_NF_GP_TS.jpg	08_NF_GP_TM.jpg	08_NF_NP_TF.jpg	1	3200	8	2	UIR	FIR	NA	yes
dru	1788	18	18	2	02_NF_RS_TS.jpg	02_NF_RS_TM.jpg	02_NF_DS_TF.jpg	1	1000	8	2	UIR	FIR	NA	yes
dru	1796	18	18	3	03_NF_KM_TS.jpg	03_NF_KM_TM.jpg	03_NF_SM_TF.jpg	1	1800	8	2	UIR	FIR	NA	no
dru	443	19	19	6	06_F_M_TS.jpg	06_F_M_TM.jpg	06_F_W_TF.jpg	1	1200	6	1	FIR	FIR	no	yes
dru	452	19	19	5	05_F_M_TS.jpg	05_F_M_TM.jpg	05_F_S_TF.jpg	1	500	6	1	FIR	FIR	no	no
dru	1804	19	19	3	03_NF_KM_TS.jpg	03_NF_KM_TM.jpg	03_NF_SM_TF.jpg	1	900	8	2	UIR	FIR	NA	no
dru	1805	19	19	1	01_NF_MS_TS.jpg	01_NF_MS_TM.jpg	01_NF_AU_TF.jpg	1	800	8	2	UIR	FIR	NA	yes
dru	1811	19	9	7	07_NF_WJ_TS.jpg	07_NF_WJ_TM.jpg	07_NF_PL_TF.jpg	1	900	8	2	UIR	FIR	NA	NA
dru	466	20	20	5	05_F_M_TS.jpg	05_F_M_TM.jpg	05_F_S_TF.jpg	1	3700	6	1	FIR	FIR	no	no
dru	467	20	20	10	10_F_W_TS.jpg	10_F_W_TM.jpg	10_F_M_TF.jpg	1	1000	6	1	FIR	FIR	yes	no
dru	468	20	20	6	06_F_M_TS.jpg	06_F_M_TM.jpg	06_F_W_TF.jpg	1	1200	6	1	FIR	FIR	no	yes
dru	1825	20	10	8	08_NF_GP_TS.jpg	08_NF_GP_TM.jpg	08_NF_NP_TF.jpg	1	600	8	2	UIR	FIR	NA	yes
dru	1829	20	20	4	04_NF_RM_TS.jpg	04_NF_RM_TM.jpg	04_NF_WL_TF.jpg	1	600	8	2	UIR	FIR	NA	yes
dru	1832	20	10	5	05_NF_VS_TS.jpg	05_NF_VS_TM.jpg	05_NF_EP_TF.jpg	1	900	8	2	UIR	FIR	NA	NA
dru	1833	20	10	7	07_NF_WJ_TS.jpg	07_NF_WJ_TM.jpg	07_NF_PL_TF.jpg	1	1000	8	2	UIR	FIR	NA	NA
dru	1841	20	20	1	01_NF_MS_TS.jpg	01_NF_MS_TM.jpg	01_NF_AU_TF.jpg	1	2000	8	2	UIR	FIR	NA	yes
dru	1844	20	20	2	02_NF_RS_TS.jpg	02_NF_RS_TM.jpg	02_NF_DS_TF.jpg	1	900	8	2	UIR	FIR	NA	yes
dru	485	21	21	10	10_F_W_TS.jpg	10_F_W_TM.jpg	10_F_M_TF.jpg	1	900	6	1	FIR	FIR	yes	no
dru	487	21	21	8	08_F_S_TS.jpg	08_F_S_TM.jpg	08_F_M_TF.jpg	1	800	6	1	FIR	FIR	yes	yes
dru	492	21	21	9	09_F_S_TS.jpg	09_F_S_TM.jpg	09_F_W_TF.jpg	1	1500	6	1	FIR	FIR	yes	yes
dru	505	22	22	9	09_F_S_TS.jpg	09_F_S_TM.jpg	09_F_W_TF.jpg	1	4300	6	1	FIR	FIR	yes	yes
dru	507	22	22	10	10_F_W_TS.jpg	10_F_W_TM.jpg	10_F_M_TF.jpg	1	1600	6	1	FIR	FIR	yes	no
dru	532	23	23	8	08_F_S_TS.jpg	08_F_S_TM.jpg	08_F_M_TF.jpg	1	500	6	1	FIR	FIR	yes	yes
dru	538	23	23	6	06_F_M_TS.jpg	06_F_M_TM.jpg	06_F_W_TF.jpg	1	900	6	1	FIR	FIR	no	yes
dru	545	23	23	5	05_F_M_TS.jpg	05_F_M_TM.jpg	05_F_S_TF.jpg	1	1100	6	1	FIR	FIR	no	no
dru	557	24	24	5	05_F_M_TS.jpg	05_F_M_TM.jpg	05_F_S_TF.jpg	1	1100	6	1	FIR	FIR	no	no
dru	561	24	24	9	09_F_S_TS.jpg	09_F_S_TM.jpg	09_F_W_TF.jpg	1	1300	6	1	FIR	FIR	yes	yes
dru	579	25	25	12	12_F_W_TS.jpg	12_F_W_TM.jpg	12_F_S_TF.jpg	1	600	6	1	FIR	FIR	no	no
dru	588	25	25	6	06_F_M_TS.jpg	06_F_M_TM.jpg	06_F_W_TF.jpg	1	2200	6	1	FIR	FIR	no	yes
dru	594	25	25	8	08_F_S_TS.jpg	08_F_S_TM.jpg	08_F_M_TF.jpg	1	700	6	1	FIR	FIR	yes	yes
dru	596	25	25	9	09_F_S_TS.jpg	09_F_S_TM.jpg	09_F_W_TF.jpg	1	1000	6	1	FIR	FIR	yes	yes
dru	612	26	26	6	06_F_M_TS.jpg	06_F_M_TM.jpg	06_F_W_TF.jpg	1	3600	6	1	FIR	FIR	no	yes
dru	618	26	26	8	08_F_S_TS.jpg	08_F_S_TM.jpg	08_F_M_TF.jpg	1	6900	6	1	FIR	FIR	yes	yes
dru	622	26	26	5	05_F_M_TS.jpg	05_F_M_TM.jpg	05_F_S_TF.jpg	1	900	6	1	FIR	FIR	no	no
dru	626	27	27	9	09_F_S_TS.jpg	09_F_S_TM.jpg	09_F_W_TF.jpg	1	900	6	1	FIR	FIR	yes	yes
dru	631	27	27	10	10_F_W_TS.jpg	10_F_W_TM.jpg	10_F_M_TF.jpg	1	900	6	1	FIR	FIR	yes	no
dru	636	27	27	6	06_F_M_TS.jpg	06_F_M_TM.jpg	06_F_W_TF.jpg	1	1100	6	1	FIR	FIR	no	yes
dru	643	27	27	12	12_F_W_TS.jpg	12_F_W_TM.jpg	12_F_S_TF.jpg	1	1900	6	1	FIR	FIR	no	no
dru	648	27	27	8	08_F_S_TS.jpg	08_F_S_TM.jpg	08_F_M_TF.jpg	1	6500	6	1	FIR	FIR	yes	yes
dru	658	28	28	6	06_F_M_TS.jpg	06_F_M_TM.jpg	06_F_W_TF.jpg	1	900	6	1	FIR	FIR	no	yes
dru	659	28	28	10	10_F_W_TS.jpg	10_F_W_TM.jpg	10_F_M_TF.jpg	1	3800	6	1	FIR	FIR	yes	no
dru	667	28	28	9	09_F_S_TS.jpg	09_F_S_TM.jpg	09_F_W_TF.jpg	1	800	6	1	FIR	FIR	yes	yes
dru	674	29	29	6	06_F_M_TS.jpg	06_F_M_TM.jpg	06_F_W_TF.jpg	1	2300	6	1	FIR	FIR	no	yes
dru	678	29	29	10	10_F_W_TS.jpg	10_F_W_TM.jpg	10_F_M_TF.jpg	1	900	6	1	FIR	FIR	yes	no
dru	680	29	29	5	05_F_M_TS.jpg	05_F_M_TM.jpg	05_F_S_TF.jpg	1	900	6	1	FIR	FIR	no	no
dru	683	29	29	8	08_F_S_TS.jpg	08_F_S_TM.jpg	08_F_M_TF.jpg	1	900	6	1	FIR	FIR	yes	yes
dru	692	29	29	9	09_F_S_TS.jpg	09_F_S_TM.jpg	09_F_W_TF.jpg	1	1200	6	1	FIR	FIR	yes	yes
dru	708	30	30	8	08_F_S_TS.jpg	08_F_S_TM.jpg	08_F_M_TF.jpg	1	600	6	1	FIR	FIR	yes	yes
dru	716	30	30	6	06_F_M_TS.jpg	06_F_M_TM.jpg	06_F_W_TF.jpg	1	1700	6	1	FIR	FIR	no	yes
dru	727	31	31	9	09_F_S_TS.jpg	09_F_S_TM.jpg	09_F_W_TF.jpg	1	1300	6	1	FIR	FIR	yes	yes
dru	744	31	31	8	08_F_S_TS.jpg	08_F_S_TM.jpg	08_F_M_TF.jpg	1	1200	6	1	FIR	FIR	yes	yes
dru	756	32	32	8	08_F_S_TS.jpg	08_F_S_TM.jpg	08_F_M_TF.jpg	1	2200	6	1	FIR	FIR	yes	yes
dru	766	32	32	10	10_F_W_TS.jpg	10_F_W_TM.jpg	10_F_M_TF.jpg	1	700	6	1	FIR	FIR	yes	no
dru	781	33	33	8	08_F_S_TS.jpg	08_F_S_TM.jpg	08_F_M_TF.jpg	1	2200	6	1	FIR	FIR	yes	yes
dru	784	33	33	6	06_F_M_TS.jpg	06_F_M_TM.jpg	06_F_W_TF.jpg	1	1900	6	1	FIR	FIR	no	yes
dru	804	34	34	10	10_F_W_TS.jpg	10_F_W_TM.jpg	10_F_M_TF.jpg	1	1300	6	1	FIR	FIR	yes	no
dru	806	34	34	8	08_F_S_TS.jpg	08_F_S_TM.jpg	08_F_M_TF.jpg	1	1100	6	1	FIR	FIR	yes	yes
dru	812	34	34	6	06_F_M_TS.jpg	06_F_M_TM.jpg	06_F_W_TF.jpg	1	1200	6	1	FIR	FIR	no	yes
dru	822	35	35	12	12_F_W_TS.jpg	12_F_W_TM.jpg	12_F_S_TF.jpg	1	1400	6	1	FIR	FIR	no	no
dru	824	35	35	9	09_F_S_TS.jpg	09_F_S_TM.jpg	09_F_W_TF.jpg	1	1200	6	1	FIR	FIR	yes	yes
dru	826	35	35	8	08_F_S_TS.jpg	08_F_S_TM.jpg	08_F_M_TF.jpg	1	1500	6	1	FIR	FIR	yes	yes
dru	830	35	35	6	06_F_M_TS.jpg	06_F_M_TM.jpg	06_F_W_TF.jpg	1	800	6	1	FIR	FIR	no	yes
dru	838	35	35	10	10_F_W_TS.jpg	10_F_W_TM.jpg	10_F_M_TF.jpg	1	3500	6	1	FIR	FIR	yes	no
dru	855	36	36	5	05_F_M_TS.jpg	05_F_M_TM.jpg	05_F_S_TF.jpg	1	6900	6	1	FIR	FIR	no	no
dru	863	36	36	6	06_F_M_TS.jpg	06_F_M_TM.jpg	06_F_W_TF.jpg	1	2700	6	1	FIR	FIR	no	yes
dru	866	37	37	12	12_F_W_TS.jpg	12_F_W_TM.jpg	12_F_S_TF.jpg	1	1400	6	1	FIR	FIR	no	no
dru	880	37	37	8	08_F_S_TS.jpg	08_F_S_TM.jpg	08_F_M_TF.jpg	1	1200	6	1	FIR	FIR	yes	yes
dru	888	37	37	9	09_F_S_TS.jpg	09_F_S_TM.jpg	09_F_W_TF.jpg	1	22400	6	1	FIR	FIR	yes	yes
dru	898	38	38	8	08_F_S_TS.jpg	08_F_S_TM.jpg	08_F_M_TF.jpg	1	2700	6	1	FIR	FIR	yes	yes
dru	899	38	38	6	06_F_M_TS.jpg	06_F_M_TM.jpg	06_F_W_TF.jpg	1	3300	6	1	FIR	FIR	no	yes
dru	901	38	38	5	05_F_M_TS.jpg	05_F_M_TM.jpg	05_F_S_TF.jpg	1	1300	6	1	FIR	FIR	no	no
dru	915	39	39	6	06_F_M_TS.jpg	06_F_M_TM.jpg	06_F_W_TF.jpg	1	4100	6	1	FIR	FIR	no	yes
dru	928	39	39	10	10_F_W_TS.jpg	10_F_W_TM.jpg	10_F_M_TF.jpg	1	1800	6	1	FIR	FIR	yes	no
dru	933	39	39	8	08_F_S_TS.jpg	08_F_S_TM.jpg	08_F_M_TF.jpg	1	900	6	1	FIR	FIR	yes	yes
dru	942	40	40	5	05_F_M_TS.jpg	05_F_M_TM.jpg	05_F_S_TF.jpg	1	1100	6	1	FIR	FIR	no	no
dru	946	40	40	10	10_F_W_TS.jpg	10_F_W_TM.jpg	10_F_M_TF.jpg	1	1000	6	1	FIR	FIR	yes	no
dru	971	41	41	12	12_F_W_TS.jpg	12_F_W_TM.jpg	12_F_S_TF.jpg	1	3300	6	1	FIR	FIR	no	no
dru	972	41	41	9	09_F_S_TS.jpg	09_F_S_TM.jpg	09_F_W_TF.jpg	1	1600	6	1	FIR	FIR	yes	yes
dru	977	41	41	8	08_F_S_TS.jpg	08_F_S_TM.jpg	08_F_M_TF.jpg	1	3700	6	1	FIR	FIR	yes	yes
dru	983	41	41	6	06_F_M_TS.jpg	06_F_M_TM.jpg	06_F_W_TF.jpg	1	40000	6	1	FIR	FIR	no	yes
dru	987	42	42	8	08_F_S_TS.jpg	08_F_S_TM.jpg	08_F_M_TF.jpg	1	2700	6	1	FIR	FIR	yes	yes
dru	1000	42	42	6	06_F_M_TS.jpg	06_F_M_TM.jpg	06_F_W_TF.jpg	1	3900	6	1	FIR	FIR	no	yes
dru	1002	42	42	10	10_F_W_TS.jpg	10_F_W_TM.jpg	10_F_M_TF.jpg	1	2400	6	1	FIR	FIR	yes	no
dru	1030	43	43	5	05_F_M_TS.jpg	05_F_M_TM.jpg	05_F_S_TF.jpg	1	800	6	1	FIR	FIR	no	no
dru	1038	44	44	10	10_F_W_TS.jpg	10_F_W_TM.jpg	10_F_M_TF.jpg	1	1100	6	1	FIR	FIR	yes	no
dru	1040	44	44	12	12_F_W_TS.jpg	12_F_W_TM.jpg	12_F_S_TF.jpg	1	2000	6	1	FIR	FIR	no	no
dru	1054	44	44	6	06_F_M_TS.jpg	06_F_M_TM.jpg	06_F_W_TF.jpg	1	900	6	1	FIR	FIR	no	yes
sat	3	1	1	3	03_F_D_TS.jpg	03_F_D_TM.jpg	03_F_W_TF.jpg	1	1200	6	1	FIR	UIR	yes	yes
sat	3	1	1	3	03_NF_KM_TS.jpg	03_NF_KM_TM.jpg	03_NF_SM_TF.jpg	1	1800	4	1	UIR	UIR	NA	no
sat	6	1	1	2	02_NF_RS_TS.jpg	02_NF_RS_TM.jpg	02_NF_DS_TF.jpg	1	1700	4	1	UIR	UIR	NA	yes
sat	11	1	1	11	11_F_W_TS.jpg	11_F_W_TM.jpg	11_F_D_TF.jpg	1	3200	6	1	FIR	UIR	no	no
sat	13	1	1	1	01_F_D_TS.jpg	01_F_D_TM.jpg	01_F_M_TF.jpg	1	2500	6	1	FIR	UIR	yes	yes
sat	22	1	1	4	04_NF_RM_TS.jpg	04_NF_RM_TM.jpg	04_NF_WL_TF.jpg	1	1500	4	1	UIR	UIR	NA	yes
sat	111	1	1	10	10_F_W_TS.jpg	10_F_W_TM.jpg	10_F_M_TF.jpg	1	1600	6	2	FIR	UIR	yes	no
sat	113	1	1	3	03_F_D_TS.jpg	03_F_D_TM.jpg	03_F_W_TF.jpg	1	1300	6	2	FIR	UIR	yes	yes
sat	115	1	1	11	11_F_W_TS.jpg	11_F_W_TM.jpg	11_F_D_TF.jpg	1	1500	6	2	FIR	UIR	no	no
sat	29	2	2	10	10_F_W_TS.jpg	10_F_W_TM.jpg	10_F_M_TF.jpg	1	1800	6	1	FIR	UIR	yes	no
sat	32	2	2	11	11_F_W_TS.jpg	11_F_W_TM.jpg	11_F_D_TF.jpg	1	1000	6	1	FIR	UIR	no	no
sat	38	2	2	4	04_F_M_TS.jpg	04_F_M_TM.jpg	04_F_D_TF.jpg	1	1900	6	1	FIR	UIR	no	no
sat	45	2	2	6	06_F_M_TS.jpg	06_F_M_TM.jpg	06_F_W_TF.jpg	1	2000	6	1	FIR	UIR	no	yes
sat	124	2	2	3	03_F_D_TS.jpg	03_F_D_TM.jpg	03_F_W_TF.jpg	1	1900	6	2	FIR	UIR	yes	yes
sat	129	2	2	1	01_F_D_TS.jpg	01_F_D_TM.jpg	01_F_M_TF.jpg	1	2200	6	2	FIR	UIR	yes	yes
sat	136	2	2	11	11_F_W_TS.jpg	11_F_W_TM.jpg	11_F_D_TF.jpg	1	1200	6	2	FIR	UIR	no	no
sat	138	2	2	10	10_F_W_TS.jpg	10_F_W_TM.jpg	10_F_M_TF.jpg	1	1900	6	2	FIR	UIR	yes	no
sat	139	2	2	6	06_F_M_TS.jpg	06_F_M_TM.jpg	06_F_W_TF.jpg	1	2200	6	2	FIR	UIR	no	yes
sat	50	3	3	2	02_NF_RS_TS.jpg	02_NF_RS_TM.jpg	02_NF_DS_TF.jpg	1	1400	4	1	UIR	UIR	NA	yes
sat	54	3	3	4	04_F_M_TS.jpg	04_F_M_TM.jpg	04_F_D_TF.jpg	1	3700	6	1	FIR	UIR	no	no
sat	57	3	3	3	03_NF_KM_TS.jpg	03_NF_KM_TM.jpg	03_NF_SM_TF.jpg	1	1700	4	1	UIR	UIR	NA	no
sat	58	3	3	11	11_F_W_TS.jpg	11_F_W_TM.jpg	11_F_D_TF.jpg	1	1200	6	1	FIR	UIR	no	no
sat	61	3	3	3	03_F_D_TS.jpg	03_F_D_TM.jpg	03_F_W_TF.jpg	1	1500	6	1	FIR	UIR	yes	yes
sat	64	3	3	1	01_F_D_TS.jpg	01_F_D_TM.jpg	01_F_M_TF.jpg	1	2000	6	1	FIR	UIR	yes	yes
sat	65	3	3	4	04_NF_RM_TS.jpg	04_NF_RM_TM.jpg	04_NF_WL_TF.jpg	1	1900	4	1	UIR	UIR	NA	yes
sat	70	3	3	6	06_F_M_TS.jpg	06_F_M_TM.jpg	06_F_W_TF.jpg	1	1800	6	1	FIR	UIR	no	yes
sat	148	3	3	6	06_F_M_TS.jpg	06_F_M_TM.jpg	06_F_W_TF.jpg	1	1400	6	2	FIR	UIR	no	yes
sat	157	3	3	1	01_F_D_TS.jpg	01_F_D_TM.jpg	01_F_M_TF.jpg	1	3700	6	2	FIR	UIR	yes	yes
sat	73	4	4	3	03_NF_KM_TS.jpg	03_NF_KM_TM.jpg	03_NF_SM_TF.jpg	1	1900	4	1	UIR	UIR	NA	no
sat	77	4	4	10	10_F_W_TS.jpg	10_F_W_TM.jpg	10_F_M_TF.jpg	1	1900	6	1	FIR	UIR	yes	no
sat	78	4	4	3	03_F_D_TS.jpg	03_F_D_TM.jpg	03_F_W_TF.jpg	1	1800	6	1	FIR	UIR	yes	yes
sat	91	4	4	11	11_F_W_TS.jpg	11_F_W_TM.jpg	11_F_D_TF.jpg	1	2600	6	1	FIR	UIR	no	no
sat	93	4	4	1	01_F_D_TS.jpg	01_F_D_TM.jpg	01_F_M_TF.jpg	1	1500	6	1	FIR	UIR	yes	yes
sat	94	4	4	4	04_F_M_TS.jpg	04_F_M_TM.jpg	04_F_D_TF.jpg	1	1500	6	1	FIR	UIR	no	no
sat	171	4	4	10	10_F_W_TS.jpg	10_F_W_TM.jpg	10_F_M_TF.jpg	1	2400	6	2	FIR	UIR	yes	no
sat	174	4	4	6	06_F_M_TS.jpg	06_F_M_TM.jpg	06_F_W_TF.jpg	1	1500	6	2	FIR	UIR	no	yes
sat	179	4	4	1	01_F_D_TS.jpg	01_F_D_TM.jpg	01_F_M_TF.jpg	1	3900	6	2	FIR	UIR	yes	yes
sat	187	4	4	4	04_F_M_TS.jpg	04_F_M_TM.jpg	04_F_D_TF.jpg	1	1400	6	2	FIR	UIR	no	no
sat	108	5	5	3	03_NF_KM_TS.jpg	03_NF_KM_TM.jpg	03_NF_SM_TF.jpg	1	1800	4	1	UIR	UIR	NA	no
sat	109	5	5	2	02_NF_RS_TS.jpg	02_NF_RS_TM.jpg	02_NF_DS_TF.jpg	1	1400	4	1	UIR	UIR	NA	yes
sat	114	5	5	1	01_NF_MS_TS.jpg	01_NF_MS_TM.jpg	01_NF_AU_TF.jpg	1	2600	4	1	UIR	UIR	NA	yes
sat	196	5	5	10	10_F_W_TS.jpg	10_F_W_TM.jpg	10_F_M_TF.jpg	1	1900	6	2	FIR	UIR	yes	no
sat	199	5	5	3	03_F_D_TS.jpg	03_F_D_TM.jpg	03_F_W_TF.jpg	1	2000	6	2	FIR	UIR	yes	yes
sat	209	5	5	1	01_F_D_TS.jpg	01_F_D_TM.jpg	01_F_M_TF.jpg	1	1400	6	2	FIR	UIR	yes	yes
sat	210	5	5	6	06_F_M_TS.jpg	06_F_M_TM.jpg	06_F_W_TF.jpg	1	1700	6	2	FIR	UIR	no	yes
sat	123	6	6	1	01_NF_MS_TS.jpg	01_NF_MS_TM.jpg	01_NF_AU_TF.jpg	1	1300	4	1	UIR	UIR	NA	yes
sat	126	6	6	2	02_NF_RS_TS.jpg	02_NF_RS_TM.jpg	02_NF_DS_TF.jpg	1	4300	4	1	UIR	UIR	NA	yes
sat	141	6	6	4	04_NF_RM_TS.jpg	04_NF_RM_TM.jpg	04_NF_WL_TF.jpg	1	1600	4	1	UIR	UIR	NA	yes
sat	143	6	6	3	03_NF_KM_TS.jpg	03_NF_KM_TM.jpg	03_NF_SM_TF.jpg	1	1600	4	1	UIR	UIR	NA	no
sat	229	6	6	6	06_F_M_TS.jpg	06_F_M_TM.jpg	06_F_W_TF.jpg	1	1400	6	2	FIR	UIR	no	yes
sat	236	6	6	4	04_F_M_TS.jpg	04_F_M_TM.jpg	04_F_D_TF.jpg	1	4400	6	2	FIR	UIR	no	no
sat	145	7	7	3	03_NF_KM_TS.jpg	03_NF_KM_TM.jpg	03_NF_SM_TF.jpg	1	2700	8	2	UIR	UIR	NA	no
sat	149	7	1	6	06_NF_TJ_TS.jpg	06_NF_TJ_TM.jpg	06_NF_CM_TF.jpg	1	1700	8	2	UIR	UIR	NA	yes
sat	151	7	7	2	02_NF_RS_TS.jpg	02_NF_RS_TM.jpg	02_NF_DS_TF.jpg	1	1700	8	2	UIR	UIR	NA	yes
sat	156	7	1	7	07_NF_WJ_TS.jpg	07_NF_WJ_TM.jpg	07_NF_PL_TF.jpg	1	1300	8	2	UIR	UIR	NA	NA
sat	159	7	1	8	08_NF_GP_TS.jpg	08_NF_GP_TM.jpg	08_NF_NP_TF.jpg	1	1800	8	2	UIR	UIR	NA	yes
sat	259	7	7	1	01_F_D_TS.jpg	01_F_D_TM.jpg	01_F_M_TF.jpg	1	1600	6	2	FIR	UIR	yes	yes
sat	171	8	2	6	06_NF_TJ_TS.jpg	06_NF_TJ_TM.jpg	06_NF_CM_TF.jpg	1	1500	8	2	UIR	UIR	NA	yes
sat	174	8	8	3	03_NF_KM_TS.jpg	03_NF_KM_TM.jpg	03_NF_SM_TF.jpg	1	1400	8	2	UIR	UIR	NA	no
sat	176	8	2	7	07_NF_WJ_TS.jpg	07_NF_WJ_TM.jpg	07_NF_PL_TF.jpg	1	2400	8	2	UIR	UIR	NA	NA
sat	187	8	8	1	01_NF_MS_TS.jpg	01_NF_MS_TM.jpg	01_NF_AU_TF.jpg	1	1500	8	2	UIR	UIR	NA	yes
sat	280	8	8	1	01_F_D_TS.jpg	01_F_D_TM.jpg	01_F_M_TF.jpg	1	1600	6	2	FIR	UIR	yes	yes
sat	283	8	8	3	03_F_D_TS.jpg	03_F_D_TM.jpg	03_F_W_TF.jpg	1	1400	6	2	FIR	UIR	yes	yes
sat	199	9	9	1	01_NF_MS_TS.jpg	01_NF_MS_TM.jpg	01_NF_AU_TF.jpg	1	1300	8	2	UIR	UIR	NA	yes
sat	202	9	3	6	06_NF_TJ_TS.jpg	06_NF_TJ_TM.jpg	06_NF_CM_TF.jpg	1	1100	8	2	UIR	UIR	NA	yes
sat	207	9	3	7	07_NF_WJ_TS.jpg	07_NF_WJ_TM.jpg	07_NF_PL_TF.jpg	1	1300	8	2	UIR	UIR	NA	NA
sat	209	9	9	2	02_NF_RS_TS.jpg	02_NF_RS_TM.jpg	02_NF_DS_TF.jpg	1	2100	8	2	UIR	UIR	NA	yes
sat	211	9	9	3	03_NF_KM_TS.jpg	03_NF_KM_TM.jpg	03_NF_SM_TF.jpg	1	1700	8	2	UIR	UIR	NA	no
sat	215	9	3	8	08_NF_GP_TS.jpg	08_NF_GP_TM.jpg	08_NF_NP_TF.jpg	1	2000	8	2	UIR	UIR	NA	yes
sat	289	9	9	10	10_F_W_TS.jpg	10_F_W_TM.jpg	10_F_M_TF.jpg	1	5700	6	2	FIR	UIR	yes	no
sat	295	9	9	1	01_F_D_TS.jpg	01_F_D_TM.jpg	01_F_M_TF.jpg	1	1700	6	2	FIR	UIR	yes	yes
sat	301	9	9	6	06_F_M_TS.jpg	06_F_M_TM.jpg	06_F_W_TF.jpg	1	1300	6	2	FIR	UIR	no	yes
sat	217	10	10	4	04_NF_RM_TS.jpg	04_NF_RM_TM.jpg	04_NF_WL_TF.jpg	1	2300	8	2	UIR	UIR	NA	yes
sat	219	10	10	3	03_NF_KM_TS.jpg	03_NF_KM_TM.jpg	03_NF_SM_TF.jpg	1	1100	8	2	UIR	UIR	NA	no
sat	223	10	10	2	02_NF_RS_TS.jpg	02_NF_RS_TM.jpg	02_NF_DS_TF.jpg	1	1000	8	2	UIR	UIR	NA	yes
sat	229	10	4	6	06_NF_TJ_TS.jpg	06_NF_TJ_TM.jpg	06_NF_CM_TF.jpg	1	1600	8	2	UIR	UIR	NA	yes
sat	230	10	4	7	07_NF_WJ_TS.jpg	07_NF_WJ_TM.jpg	07_NF_PL_TF.jpg	1	2700	8	2	UIR	UIR	NA	NA
sat	231	10	10	1	01_NF_MS_TS.jpg	01_NF_MS_TM.jpg	01_NF_AU_TF.jpg	1	2200	8	2	UIR	UIR	NA	yes
sat	321	10	10	1	01_F_D_TS.jpg	01_F_D_TM.jpg	01_F_M_TF.jpg	1	1700	6	2	FIR	UIR	yes	yes
sat	322	10	10	10	10_F_W_TS.jpg	10_F_W_TM.jpg	10_F_M_TF.jpg	1	1400	6	2	FIR	UIR	yes	no
sat	326	10	10	6	06_F_M_TS.jpg	06_F_M_TM.jpg	06_F_W_TF.jpg	1	1300	6	2	FIR	UIR	no	yes
sat	334	10	10	4	04_F_M_TS.jpg	04_F_M_TM.jpg	04_F_D_TF.jpg	1	1000	6	2	FIR	UIR	no	no
sat	243	11	1	9	09_NF_EJ_TS.jpg	09_NF_EJ_TM.jpg	09_NF_OJ_TF.jpg	1	1800	12	3	UIR	UIR	NA	yes
sat	244	11	11	2	02_NF_RS_TS.jpg	02_NF_RS_TM.jpg	02_NF_DS_TF.jpg	1	1000	12	3	UIR	UIR	NA	yes
sat	245	11	11	4	04_NF_RM_TS.jpg	04_NF_RM_TM.jpg	04_NF_WL_TF.jpg	1	3500	12	3	UIR	UIR	NA	yes
sat	248	11	1	10	10_NF_VL_TS.jpg	10_NF_VL_TM.jpg	10_NF_FJ_TF.jpg	1	1900	12	3	UIR	UIR	NA	NA
sat	250	11	11	3	03_NF_KM_TS.jpg	03_NF_KM_TM.jpg	03_NF_SM_TF.jpg	1	1400	12	3	UIR	UIR	NA	no
sat	253	11	1	12	12_NF_IP_TS.jpg	12_NF_IP_TM.jpg	12_NF_FP_TF.jpg	1	1100	12	3	UIR	UIR	NA	yes
sat	255	11	5	8	08_NF_GP_TS.jpg	08_NF_GP_TM.jpg	08_NF_NP_TF.jpg	1	4000	12	3	UIR	UIR	NA	yes
sat	264	11	5	7	07_NF_WJ_TS.jpg	07_NF_WJ_TM.jpg	07_NF_PL_TF.jpg	1	1000	12	3	UIR	UIR	NA	NA
sat	343	11	11	6	06_F_M_TS.jpg	06_F_M_TM.jpg	06_F_W_TF.jpg	1	3000	6	2	FIR	UIR	no	yes
sat	353	11	11	3	03_F_D_TS.jpg	03_F_D_TM.jpg	03_F_W_TF.jpg	1	3200	6	2	FIR	UIR	yes	yes
sat	273	12	6	8	08_NF_GP_TS.jpg	08_NF_GP_TM.jpg	08_NF_NP_TF.jpg	1	1600	12	3	UIR	UIR	NA	yes
sat	274	12	6	6	06_NF_TJ_TS.jpg	06_NF_TJ_TM.jpg	06_NF_CM_TF.jpg	1	3700	12	3	UIR	UIR	NA	yes
sat	276	12	6	7	07_NF_WJ_TS.jpg	07_NF_WJ_TM.jpg	07_NF_PL_TF.jpg	1	1100	12	3	UIR	UIR	NA	NA
sat	279	12	2	10	10_NF_VL_TS.jpg	10_NF_VL_TM.jpg	10_NF_FJ_TF.jpg	1	1400	12	3	UIR	UIR	NA	NA
sat	281	12	12	2	02_NF_RS_TS.jpg	02_NF_RS_TM.jpg	02_NF_DS_TF.jpg	1	1400	12	3	UIR	UIR	NA	yes
sat	282	12	2	11	11_NF_CP_TS.jpg	11_NF_CP_TM.jpg	11_NF_SP_TF.jpg	1	1100	12	3	UIR	UIR	NA	no
sat	283	12	12	3	03_NF_KM_TS.jpg	03_NF_KM_TM.jpg	03_NF_SM_TF.jpg	1	1100	12	3	UIR	UIR	NA	no
sat	285	12	6	5	05_NF_VS_TS.jpg	05_NF_VS_TM.jpg	05_NF_EP_TF.jpg	1	1500	12	3	UIR	UIR	NA	NA
sat	372	12	12	10	10_F_W_TS.jpg	10_F_W_TM.jpg	10_F_M_TF.jpg	1	1300	6	2	FIR	UIR	yes	no
sat	378	12	12	1	01_F_D_TS.jpg	01_F_D_TM.jpg	01_F_M_TF.jpg	1	2400	6	2	FIR	UIR	yes	yes
sat	383	12	12	3	03_F_D_TS.jpg	03_F_D_TM.jpg	03_F_W_TF.jpg	1	1700	6	2	FIR	UIR	yes	yes
sat	384	12	12	6	06_F_M_TS.jpg	06_F_M_TM.jpg	06_F_W_TF.jpg	1	5200	6	2	FIR	UIR	no	yes
sat	289	13	13	2	02_NF_RS_TS.jpg	02_NF_RS_TM.jpg	02_NF_DS_TF.jpg	1	1900	12	3	UIR	UIR	NA	yes
sat	296	13	7	5	05_NF_VS_TS.jpg	05_NF_VS_TM.jpg	05_NF_EP_TF.jpg	1	1000	12	3	UIR	UIR	NA	NA
sat	297	13	3	9	09_NF_EJ_TS.jpg	09_NF_EJ_TM.jpg	09_NF_OJ_TF.jpg	1	1100	12	3	UIR	UIR	NA	yes
sat	298	13	13	3	03_NF_KM_TS.jpg	03_NF_KM_TM.jpg	03_NF_SM_TF.jpg	1	1200	12	3	UIR	UIR	NA	no
sat	299	13	3	10	10_NF_VL_TS.jpg	10_NF_VL_TM.jpg	10_NF_FJ_TF.jpg	1	1200	12	3	UIR	UIR	NA	NA
sat	302	13	13	1	01_NF_MS_TS.jpg	01_NF_MS_TM.jpg	01_NF_AU_TF.jpg	1	1200	12	3	UIR	UIR	NA	yes
sat	307	13	3	11	11_NF_CP_TS.jpg	11_NF_CP_TM.jpg	11_NF_SP_TF.jpg	1	1100	12	3	UIR	UIR	NA	no
sat	308	13	7	7	07_NF_WJ_TS.jpg	07_NF_WJ_TM.jpg	07_NF_PL_TF.jpg	1	3300	12	3	UIR	UIR	NA	NA
sat	312	13	7	6	06_NF_TJ_TS.jpg	06_NF_TJ_TM.jpg	06_NF_CM_TF.jpg	1	1000	12	3	UIR	UIR	NA	yes
sat	400	13	13	4	04_F_M_TS.jpg	04_F_M_TM.jpg	04_F_D_TF.jpg	1	6600	6	2	FIR	UIR	no	no
sat	406	13	13	6	06_F_M_TS.jpg	06_F_M_TM.jpg	06_F_W_TF.jpg	1	1400	6	2	FIR	UIR	no	yes
sat	315	14	8	8	08_NF_GP_TS.jpg	08_NF_GP_TM.jpg	08_NF_NP_TF.jpg	1	2000	12	3	UIR	UIR	NA	yes
sat	319	14	4	11	11_NF_CP_TS.jpg	11_NF_CP_TM.jpg	11_NF_SP_TF.jpg	1	1300	12	3	UIR	UIR	NA	no
sat	320	14	14	2	02_NF_RS_TS.jpg	02_NF_RS_TM.jpg	02_NF_DS_TF.jpg	1	1700	12	3	UIR	UIR	NA	yes
sat	322	14	4	10	10_NF_VL_TS.jpg	10_NF_VL_TM.jpg	10_NF_FJ_TF.jpg	1	1600	12	3	UIR	UIR	NA	NA
sat	323	14	8	7	07_NF_WJ_TS.jpg	07_NF_WJ_TM.jpg	07_NF_PL_TF.jpg	1	1200	12	3	UIR	UIR	NA	NA
sat	332	14	8	6	06_NF_TJ_TS.jpg	06_NF_TJ_TM.jpg	06_NF_CM_TF.jpg	1	1000	12	3	UIR	UIR	NA	yes
sat	333	14	14	1	01_NF_MS_TS.jpg	01_NF_MS_TM.jpg	01_NF_AU_TF.jpg	1	1900	12	3	UIR	UIR	NA	yes
sat	415	14	14	6	06_F_M_TS.jpg	06_F_M_TM.jpg	06_F_W_TF.jpg	1	1300	6	2	FIR	UIR	no	yes
sat	337	15	15	1	01_NF_MS_TS.jpg	01_NF_MS_TM.jpg	01_NF_AU_TF.jpg	1	3500	12	3	UIR	UIR	NA	yes
sat	338	15	5	9	09_NF_EJ_TS.jpg	09_NF_EJ_TM.jpg	09_NF_OJ_TF.jpg	1	1000	12	3	UIR	UIR	NA	yes
sat	340	15	15	2	02_NF_RS_TS.jpg	02_NF_RS_TM.jpg	02_NF_DS_TF.jpg	1	1500	12	3	UIR	UIR	NA	yes
sat	341	15	15	3	03_NF_KM_TS.jpg	03_NF_KM_TM.jpg	03_NF_SM_TF.jpg	1	1300	12	3	UIR	UIR	NA	no
sat	346	15	9	6	06_NF_TJ_TS.jpg	06_NF_TJ_TM.jpg	06_NF_CM_TF.jpg	1	1500	12	3	UIR	UIR	NA	yes
sat	351	15	9	7	07_NF_WJ_TS.jpg	07_NF_WJ_TM.jpg	07_NF_PL_TF.jpg	1	2100	12	3	UIR	UIR	NA	NA
sat	357	15	5	11	11_NF_CP_TS.jpg	11_NF_CP_TM.jpg	11_NF_SP_TF.jpg	1	1500	12	3	UIR	UIR	NA	no
sat	358	15	5	10	10_NF_VL_TS.jpg	10_NF_VL_TM.jpg	10_NF_FJ_TF.jpg	1	1400	12	3	UIR	UIR	NA	NA
sat	359	15	9	8	08_NF_GP_TS.jpg	08_NF_GP_TM.jpg	08_NF_NP_TF.jpg	1	1400	12	3	UIR	UIR	NA	yes
sat	360	15	15	4	04_NF_RM_TS.jpg	04_NF_RM_TM.jpg	04_NF_WL_TF.jpg	1	9500	12	3	UIR	UIR	NA	yes
sat	435	15	15	6	06_F_M_TS.jpg	06_F_M_TM.jpg	06_F_W_TF.jpg	1	1100	6	2	FIR	UIR	no	yes
sat	443	15	15	4	04_F_M_TS.jpg	04_F_M_TM.jpg	04_F_D_TF.jpg	1	1100	6	2	FIR	UIR	no	no
sat	444	15	15	10	10_F_W_TS.jpg	10_F_W_TM.jpg	10_F_M_TF.jpg	1	1900	6	2	FIR	UIR	yes	no
sat	362	16	16	2	02_NF_RS_TS.jpg	02_NF_RS_TM.jpg	02_NF_DS_TF.jpg	1	1100	12	3	UIR	UIR	NA	yes
sat	369	16	6	12	12_NF_IP_TS.jpg	12_NF_IP_TM.jpg	12_NF_FP_TF.jpg	1	1100	12	3	UIR	UIR	NA	yes
sat	374	16	16	3	03_NF_KM_TS.jpg	03_NF_KM_TM.jpg	03_NF_SM_TF.jpg	1	900	12	3	UIR	UIR	NA	no
sat	375	16	6	11	11_NF_CP_TS.jpg	11_NF_CP_TM.jpg	11_NF_SP_TF.jpg	1	1200	12	3	UIR	UIR	NA	no
sat	382	16	16	1	01_NF_MS_TS.jpg	01_NF_MS_TM.jpg	01_NF_AU_TF.jpg	1	2600	12	3	UIR	UIR	NA	yes
sat	384	16	10	7	07_NF_WJ_TS.jpg	07_NF_WJ_TM.jpg	07_NF_PL_TF.jpg	1	1100	12	3	UIR	UIR	NA	NA
sat	458	16	16	10	10_F_W_TS.jpg	10_F_W_TM.jpg	10_F_M_TF.jpg	1	1000	6	2	FIR	UIR	yes	no
sat	462	16	16	6	06_F_M_TS.jpg	06_F_M_TM.jpg	06_F_W_TF.jpg	1	1500	6	2	FIR	UIR	no	yes
sat	475	16	16	3	03_F_D_TS.jpg	03_F_D_TM.jpg	03_F_W_TF.jpg	1	6800	6	2	FIR	UIR	yes	yes
sat	385	17	17	1	01_NF_MS_TS.jpg	01_NF_MS_TM.jpg	01_NF_AU_TF.jpg	1	1600	12	3	UIR	UIR	NA	yes
sat	387	17	7	10	10_NF_VL_TS.jpg	10_NF_VL_TM.jpg	10_NF_FJ_TF.jpg	1	1600	12	3	UIR	UIR	NA	NA
sat	390	17	11	7	07_NF_WJ_TS.jpg	07_NF_WJ_TM.jpg	07_NF_PL_TF.jpg	1	1600	12	3	UIR	UIR	NA	NA
sat	391	17	17	2	02_NF_RS_TS.jpg	02_NF_RS_TM.jpg	02_NF_DS_TF.jpg	1	1900	12	3	UIR	UIR	NA	yes
sat	394	17	17	3	03_NF_KM_TS.jpg	03_NF_KM_TM.jpg	03_NF_SM_TF.jpg	1	1200	12	3	UIR	UIR	NA	no
sat	397	17	11	8	08_NF_GP_TS.jpg	08_NF_GP_TM.jpg	08_NF_NP_TF.jpg	1	1300	12	3	UIR	UIR	NA	yes
sat	399	17	11	6	06_NF_TJ_TS.jpg	06_NF_TJ_TM.jpg	06_NF_CM_TF.jpg	1	1800	12	3	UIR	UIR	NA	yes
sat	488	17	17	3	03_F_D_TS.jpg	03_F_D_TM.jpg	03_F_W_TF.jpg	1	3200	6	2	FIR	UIR	yes	yes
sat	493	17	17	6	06_F_M_TS.jpg	06_F_M_TM.jpg	06_F_W_TF.jpg	1	2700	6	2	FIR	UIR	no	yes
sat	409	18	18	1	01_NF_MS_TS.jpg	01_NF_MS_TM.jpg	01_NF_AU_TF.jpg	1	1100	12	3	UIR	UIR	NA	yes
sat	413	18	12	6	06_NF_TJ_TS.jpg	06_NF_TJ_TM.jpg	06_NF_CM_TF.jpg	1	2200	12	3	UIR	UIR	NA	yes
sat	414	18	18	2	02_NF_RS_TS.jpg	02_NF_RS_TM.jpg	02_NF_DS_TF.jpg	1	2000	12	3	UIR	UIR	NA	yes
sat	419	18	8	11	11_NF_CP_TS.jpg	11_NF_CP_TM.jpg	11_NF_SP_TF.jpg	1	1200	12	3	UIR	UIR	NA	no
sat	429	18	12	8	08_NF_GP_TS.jpg	08_NF_GP_TM.jpg	08_NF_NP_TF.jpg	1	1100	12	3	UIR	UIR	NA	yes
sat	430	18	8	9	09_NF_EJ_TS.jpg	09_NF_EJ_TM.jpg	09_NF_OJ_TF.jpg	1	1700	12	3	UIR	UIR	NA	yes
sat	513	18	18	1	01_F_D_TS.jpg	01_F_D_TM.jpg	01_F_M_TF.jpg	1	6500	6	2	FIR	UIR	yes	yes
sat	516	18	18	6	06_F_M_TS.jpg	06_F_M_TM.jpg	06_F_W_TF.jpg	1	2700	6	2	FIR	UIR	no	yes
sat	527	18	18	11	11_F_W_TS.jpg	11_F_W_TM.jpg	11_F_D_TF.jpg	1	4600	6	2	FIR	UIR	no	no
sat	433	19	13	6	06_NF_TJ_TS.jpg	06_NF_TJ_TM.jpg	06_NF_CM_TF.jpg	1	1000	12	3	UIR	UIR	NA	yes
sat	439	19	19	4	04_NF_RM_TS.jpg	04_NF_RM_TM.jpg	04_NF_WL_TF.jpg	1	900	12	3	UIR	UIR	NA	yes
sat	440	19	19	3	03_NF_KM_TS.jpg	03_NF_KM_TM.jpg	03_NF_SM_TF.jpg	1	1200	12	3	UIR	UIR	NA	no
sat	444	19	9	9	09_NF_EJ_TS.jpg	09_NF_EJ_TM.jpg	09_NF_OJ_TF.jpg	1	1000	12	3	UIR	UIR	NA	yes
sat	449	19	19	2	02_NF_RS_TS.jpg	02_NF_RS_TM.jpg	02_NF_DS_TF.jpg	1	1000	12	3	UIR	UIR	NA	yes
sat	450	19	9	11	11_NF_CP_TS.jpg	11_NF_CP_TM.jpg	11_NF_SP_TF.jpg	1	1600	12	3	UIR	UIR	NA	no
sat	451	19	13	8	08_NF_GP_TS.jpg	08_NF_GP_TM.jpg	08_NF_NP_TF.jpg	1	1700	12	3	UIR	UIR	NA	yes
sat	454	19	13	7	07_NF_WJ_TS.jpg	07_NF_WJ_TM.jpg	07_NF_PL_TF.jpg	1	1100	12	3	UIR	UIR	NA	NA
sat	455	19	9	10	10_NF_VL_TS.jpg	10_NF_VL_TM.jpg	10_NF_FJ_TF.jpg	1	1400	12	3	UIR	UIR	NA	NA
sat	458	20	20	3	03_NF_KM_TS.jpg	03_NF_KM_TM.jpg	03_NF_SM_TF.jpg	1	1400	12	3	UIR	UIR	NA	no
sat	459	20	20	2	02_NF_RS_TS.jpg	02_NF_RS_TM.jpg	02_NF_DS_TF.jpg	1	1600	12	3	UIR	UIR	NA	yes
sat	460	20	20	1	01_NF_MS_TS.jpg	01_NF_MS_TM.jpg	01_NF_AU_TF.jpg	1	1300	12	3	UIR	UIR	NA	yes
sat	461	20	10	11	11_NF_CP_TS.jpg	11_NF_CP_TM.jpg	11_NF_SP_TF.jpg	1	1100	12	3	UIR	UIR	NA	no
sat	463	20	10	9	09_NF_EJ_TS.jpg	09_NF_EJ_TM.jpg	09_NF_OJ_TF.jpg	1	1200	12	3	UIR	UIR	NA	yes
sat	468	20	10	10	10_NF_VL_TS.jpg	10_NF_VL_TM.jpg	10_NF_FJ_TF.jpg	1	1800	12	3	UIR	UIR	NA	NA
sat	470	20	14	8	08_NF_GP_TS.jpg	08_NF_GP_TM.jpg	08_NF_NP_TF.jpg	1	1300	12	3	UIR	UIR	NA	yes
sat	476	20	14	6	06_NF_TJ_TS.jpg	06_NF_TJ_TM.jpg	06_NF_CM_TF.jpg	1	1000	12	3	UIR	UIR	NA	yes
sat	478	20	14	7	07_NF_WJ_TS.jpg	07_NF_WJ_TM.jpg	07_NF_PL_TF.jpg	1	1500	12	3	UIR	UIR	NA	NA

## Sheet: variables
ID	identity of the subject
TRIAL	trial number
SESSION	session number
REPEAT	number of repetition for that particular trial
STIMSET	stimulus set identifier
SAMPLE	name of the sample image
MATCH	name of the match image
FOIL	name of the foil image
CORRECT	trial outcome (1=correct; 0=incorrect)
RT MATCH	latency to choose between the match and foil after their appearance (ms)
NB TESTS	number of test trials for this particular session
BLOCK	block of trials identifier
TASK	type of task (UIR=unfamiliar individual recognition; FIR=familiar individual recognition
ORDER	whether the subject started with the UIR task or the FIR task
samplefriend	whether the subject shares a strong social bond with the individual depicted in the sample image (1=yes; 0=no). Note that this measure
sampledom	whether the individual depicted in the sample image is higher ranking than the subject depicted in the foil image (1=yes; 0=no)
